# Supplementary material for: Diversity and distribution of the Huastec Mayan medicinal plants: hotspots for bioprospecting and conservation
Source: Biodivers Data J. 2025 Dec 8;13:e170091. doi: 10.3897/BDJ.13.e170091 (PMC12706493; doi:10.3897/BDJ.13.e170091)
Supplement: Supplementary material 3 — Table S3 [file bdj-13-e170091-s003.csv]

ID	Species	Family	State province	Decimal latitude	Decimal longitude	Year	Collection code	Recorded by	Record number	Origin	PCP records	NEC records	NE records	MBND records	IPEC records	FIHS records	ENMD records	DMSC records	DVS records	DRS records	DS records	DNS records	DGUS records	DGS records	DEMP records	DCS records	CBS records	CIPD records	DBBO records
1	Abelmoschus moschatus	Malvaceae	Veracruz de Ignacio de la Llave	21.344833	-98.269493	1978	TEX	J. Alcorn		GBIF	0	1	0	0	0	0	0	1	0	1	0	0	0	1	0	1	0	0	0
2	Abutilon hypoleucum	Malvaceae	Veracruz de Ignacio de la Llave	21.2125	-97.74833	1990		A.C. Sanders; J.C. Lyman, B.L. Phillips, B. Pitzer	9539	GBIF	0	1	0	0	0	0	0	0	0	0	0	0	0	1	0	0	0	0	0
9	Abutilon hypoleucum	Malvaceae	San Luis Potosí	21.554595	-98.82061	1984	SLPM	I. Hernández T.	s/n	SLPM	0	1	0	0	0	0	0	0	0	0	0	0	0	1	0	0	0	0	0
10	Abutilon hypoleucum	Malvaceae	San Luis Potosí	21.6113502	-98.864544	1979	TEX	J. Alcorn		GBIF	0	1	0	0	0	0	0	0	0	0	0	0	0	1	0	0	0	0	0
13	Abutilon hypoleucum	Malvaceae	San Luis Potosí	21.6199577	-98.9028869	1978	TEX	J. Alcorn		GBIF	0	1	0	0	0	0	0	0	0	0	0	0	0	1	0	0	0	0	0
14	Abutilon hypoleucum	Malvaceae	San Luis Potosí	21.6305182	-98.905106	1979	TEX	J. Alcorn		GBIF	0	1	0	0	0	0	0	0	0	0	0	0	0	1	0	0	0	0	0
15	Abutilon hypoleucum	Malvaceae	San Luis Potosí	21.641667	-98.925	1979	NY	J. Alcorn		GBIF	0	1	0	0	0	0	0	0	0	0	0	0	0	1	0	0	0	0	0
11	Abutilon hypoleucum	Malvaceae	San Luis Potosí	21.635	-98.894444	1979	SLPM	J. Alcorn	3005	SLPM	0	1	0	0	0	0	0	0	0	0	0	0	0	1	0	0	0	0	0
7	Abutilon hypoleucum	Malvaceae	Veracruz de Ignacio de la Llave	21.65	-98.117	1979	MEXU	J. I. Calzada		GBIF	0	1	0	0	0	0	0	0	0	0	0	0	0	1	0	0	0	0	0
3	Abutilon hypoleucum	Malvaceae	Veracruz de Ignacio de la Llave	21.2	-97.916667	1979	XAL	J.I. Calzada		GBIF	0	1	0	0	0	0	0	0	0	0	0	0	0	1	0	0	0	0	0
4	Abutilon hypoleucum	Malvaceae	Veracruz de Ignacio de la Llave	21.2	-97.916667	1979	XAL	J.I. Calzada		GBIF	0	1	0	0	0	0	0	0	0	0	0	0	0	1	0	0	0	0	0
5	Abutilon hypoleucum	Malvaceae	Veracruz de Ignacio de la Llave	21.644167	-98.108611	1979	XAL	J.I. Calzada		GBIF	0	1	0	0	0	0	0	0	0	0	0	0	0	1	0	0	0	0	0
6	Abutilon hypoleucum	Malvaceae	Veracruz de Ignacio de la Llave	21.65	-98.116667	1979	XAL	J.I. Calzada		GBIF	0	1	0	0	0	0	0	0	0	0	0	0	0	1	0	0	0	0	0
12	Abutilon hypoleucum	Malvaceae	San Luis Potosí	21.619444	-98.902778	1978	MEXU	Janis B. Alcorn		GBIF	0	1	0	0	0	0	0	0	0	0	0	0	0	1	0	0	0	0	0
8	Abutilon hypoleucum	Malvaceae	Veracruz de Ignacio de la Llave	21.345	-98.226111	1858	GH	L.C. Ervendberg		GBIF	0	1	0	0	0	0	0	0	0	0	0	0	0	1	0	0	0	0	0
16	Abutilon hypoleucum	Malvaceae	San Luis Potosí	21.9824413	-99.0098288	1946	TEX	M. C. Johnston; C. McMillan		GBIF	0	1	0	0	0	0	0	0	0	0	0	0	0	1	0	0	0	0	0
21	Acaciella angustissima	Fabaceae	San Luis Potosí	21.6203447	-98.9029709	1978	TEX	J. Alcorn		GBIF	0	1	0	0	0	0	0	1	0	0	1	0	0	1	0	0	0	1	0
24	Acaciella angustissima	Fabaceae	San Luis Potosí	21.625	-98.958333	1978	NY	J. Alcorn		GBIF	0	1	0	0	0	0	0	1	0	0	1	0	0	1	0	0	0	1	0
17	Acaciella angustissima	Fabaceae	Veracruz de Ignacio de la Llave	21.344833	-98.269493	1978	TEX	J. Alcorn		GBIF	0	1	0	0	0	0	0	1	0	0	1	0	0	1	0	0	0	1	0
19	Acaciella angustissima	Fabaceae	Veracruz de Ignacio de la Llave	21.4667	-98.3833	1980	Herb	M. Nee, B.F. Hansen	18475	GBIF	0	1	0	0	0	0	0	1	0	0	1	0	0	1	0	0	0	1	0
20	Acaciella angustissima	Fabaceae	Veracruz de Ignacio de la Llave	21.466667	-98.383333	1980	XAL	M. Nee; B.F. Hansen		GBIF	0	1	0	0	0	0	0	1	0	0	1	0	0	1	0	0	0	1	0
18	Acaciella angustissima	Fabaceae	Veracruz de Ignacio de la Llave	21.467	-98.383	1980	MEXU	M. Nee; Bruce F. Hansen		GBIF	0	1	0	0	0	0	0	1	0	0	1	0	0	1	0	0	0	1	0
23	Acaciella angustissima	Fabaceae	San Luis Potosí	21.981041	-98.934936	2019	Observations	PRAC VALLES		GBIF	0	1	0	0	0	0	0	1	0	0	1	0	0	1	0	0	0	1	0
22	Acaciella angustissima	Fabaceae	San Luis Potosí	21.619591	-98.904384	1978	SLPM	J. Alcorn	1828	SLPM	0	1	0	0	0	0	0	1	0	0	1	0	0	1	0	0	0	1	0
25	Acaciella angustissima	Fabaceae	San Luis Potosí	21.582781	-98.964548	1978	SLPM	J. Alcorn	2226	SLPM	0	1	0	0	0	0	0	1	0	0	1	0	0	1	0	0	0	1	0
26	Acalypha phleoides	Euphorbiaceae	San Luis Potosí	21.6053454	-98.8974087	1979	TEX	J. Alcorn		GBIF	0	0	0	0	0	0	0	0	0	0	0	0	0	1	0	0	0	0	0
27	Acalypha phleoides	Euphorbiaceae	San Luis Potosí	21.6053454	-98.8974087	1979	TEX	J. Alcorn		GBIF	0	0	0	0	0	0	0	0	0	0	0	0	0	1	0	0	0	0	0
28	Acalypha phleoides	Euphorbiaceae	San Luis Potosí	21.608063	-99.001488	1979	SLPM	J. Alcorn	2986	SLPM	0	0	0	0	0	0	0	0	0	0	0	0	0	1	0	0	0	0	0
29	Acalypha phleoides	Euphorbiaceae	San Luis Potosí	21.608063	-99.001488	1979	SLPM	J. Alcorn	2987	SLPM	0	0	0	0	0	0	0	0	0	0	0	0	0	1	0	0	0	0	0
37	Acanthocereus tetragonus	Cactaceae	San Luis Potosí	22.2327778	-98.9363889	2017	SLPM	A. K. Gudiño-Cano	548	SLPM	0	1	0	0	0	0	0	0	0	1	0	0	0	0	0	0	0	0	0
38	Acanthocereus tetragonus	Cactaceae	San Luis Potosí	22.232778	-98.936389	2017	SLPM	Ana Karem Gudiño Cano		GBIF	0	1	0	0	0	0	0	0	0	1	0	0	0	0	0	0	0	0	0
42	Acanthocereus tetragonus	Cactaceae	San Luis Potosí	21.826395	-98.999803	2019	Observations	emmanuelocejo		GBIF	0	1	0	0	0	0	0	0	0	1	0	0	0	0	0	0	0	0	0
43	Acanthocereus tetragonus	Cactaceae	San Luis Potosí	21.838278	-99.028972	2020	Observations	emmanuelocejo		GBIF	0	1	0	0	0	0	0	0	0	1	0	0	0	0	0	0	0	0	0
45	Acanthocereus tetragonus	Cactaceae	San Luis Potosí	21.840837	-99.037322	2020	Observations	emmanuelocejo		GBIF	0	1	0	0	0	0	0	0	0	1	0	0	0	0	0	0	0	0	0
30	Acanthocereus tetragonus	Cactaceae	Veracruz de Ignacio de la Llave	21.448873	-98.460229	2022	Observations	Jovany Hernández Aguilar		GBIF	0	1	0	0	0	0	0	0	0	1	0	0	0	0	0	0	0	0	0
36	Acanthocereus tetragonus	Cactaceae	San Luis Potosí	22.169037	-98.932041	2021	Observations	Luis Stevens		GBIF	0	1	0	0	0	0	0	0	0	1	0	0	0	0	0	0	0	0	0
32	Acanthocereus tetragonus	Cactaceae	San Luis Potosí	21.9931	-98.908937	2023	Observations	micah_riegner		GBIF	0	1	0	0	0	0	0	0	0	1	0	0	0	0	0	0	0	0	0
31	Acanthocereus tetragonus	Cactaceae	San Luis Potosí	22.184862	-98.908882	2016	Observations	Pedro Nájera Quezada		GBIF	0	1	0	0	0	0	0	0	0	1	0	0	0	0	0	0	0	0	0
41	Acanthocereus tetragonus	Cactaceae	San Luis Potosí	21.992024	-98.940984	2020	Observations	PRAC VALLES		GBIF	0	1	0	0	0	0	0	0	0	1	0	0	0	0	0	0	0	0	0
53	Acanthocereus tetragonus	Cactaceae	San Luis Potosí	22.00476	-99.12376	2023		Raul Puente; A. Salywon, W. Hodgson, S. Blackwell, F. Sanchez Barra, J. Bravo y A. Sanchez	7018	GBIF	0	1	0	0	0	0	0	0	0	1	0	0	0	0	0	0	0	0	0
56	Acanthocereus tetragonus	Cactaceae	San Luis Potosí	21.804	-99.140489	2023	Observations	Salvador Cabrera		GBIF	0	1	0	0	0	0	0	0	0	1	0	0	0	0	0	0	0	0	0
57	Acanthocereus tetragonus	Cactaceae	San Luis Potosí	21.803433	-99.141769	2023	Observations	Salvador Cabrera		GBIF	0	1	0	0	0	0	0	0	0	1	0	0	0	0	0	0	0	0	0
35	Acanthocereus tetragonus	Cactaceae	San Luis Potosí	21.977224	-98.925443	2021	Observations	Salvador Luna Vargas		GBIF	0	1	0	0	0	0	0	0	0	1	0	0	0	0	0	0	0	0	0
39	Acanthocereus tetragonus	Cactaceae	San Luis Potosí	21.78376	-98.937683	2020	Observations	Salvador Luna Vargas		GBIF	0	1	0	0	0	0	0	0	0	1	0	0	0	0	0	0	0	0	0
40	Acanthocereus tetragonus	Cactaceae	San Luis Potosí	21.986428	-98.940376	2020	Observations	Salvador Luna Vargas		GBIF	0	1	0	0	0	0	0	0	0	1	0	0	0	0	0	0	0	0	0
44	Acanthocereus tetragonus	Cactaceae	San Luis Potosí	21.910061	-99.032173	2020	Observations	Salvador Luna Vargas		GBIF	0	1	0	0	0	0	0	0	0	1	0	0	0	0	0	0	0	0	0
46	Acanthocereus tetragonus	Cactaceae	San Luis Potosí	21.747368	-99.045013	2022	Observations	Salvador Luna Vargas		GBIF	0	1	0	0	0	0	0	0	0	1	0	0	0	0	0	0	0	0	0
47	Acanthocereus tetragonus	Cactaceae	San Luis Potosí	21.872056	-99.070553	2020	Observations	Salvador Luna Vargas		GBIF	0	1	0	0	0	0	0	0	0	1	0	0	0	0	0	0	0	0	0
48	Acanthocereus tetragonus	Cactaceae	San Luis Potosí	21.850438	-99.075951	2020	Observations	Salvador Luna Vargas		GBIF	0	1	0	0	0	0	0	0	0	1	0	0	0	0	0	0	0	0	0
49	Acanthocereus tetragonus	Cactaceae	San Luis Potosí	21.873744	-99.080571	2020	Observations	Salvador Luna Vargas		GBIF	0	1	0	0	0	0	0	0	0	1	0	0	0	0	0	0	0	0	0
50	Acanthocereus tetragonus	Cactaceae	San Luis Potosí	21.847673	-99.08123	2020	Observations	Salvador Luna Vargas		GBIF	0	1	0	0	0	0	0	0	0	1	0	0	0	0	0	0	0	0	0
51	Acanthocereus tetragonus	Cactaceae	San Luis Potosí	21.840878	-99.085195	2020	Observations	Salvador Luna Vargas		GBIF	0	1	0	0	0	0	0	0	0	1	0	0	0	0	0	0	0	0	0
52	Acanthocereus tetragonus	Cactaceae	San Luis Potosí	21.928926	-99.099795	2020	Observations	Salvador Luna Vargas		GBIF	0	1	0	0	0	0	0	0	0	1	0	0	0	0	0	0	0	0	0
54	Acanthocereus tetragonus	Cactaceae	San Luis Potosí	22.382612	-99.134225	2020	Observations	Salvador Luna Vargas		GBIF	0	1	0	0	0	0	0	0	0	1	0	0	0	0	0	0	0	0	0
55	Acanthocereus tetragonus	Cactaceae	San Luis Potosí	22.17856	-99.138131	2020	Observations	Salvador Luna Vargas		GBIF	0	1	0	0	0	0	0	0	0	1	0	0	0	0	0	0	0	0	0
58	Acanthocereus tetragonus	Cactaceae	San Luis Potosí	21.862992	-99.221908	2020	Observations	Salvador Luna Vargas		GBIF	0	1	0	0	0	0	0	0	0	1	0	0	0	0	0	0	0	0	0
33	Acanthocereus tetragonus	Cactaceae	San Luis Potosí	21.974722	-98.921944	2018	Observations	Yadira Castillo		GBIF	0	1	0	0	0	0	0	0	0	1	0	0	0	0	0	0	0	0	0
34	Acanthocereus tetragonus	Cactaceae	San Luis Potosí	21.974722	-98.921944	2016	Observations	Yadira Castillo		GBIF	0	1	0	0	0	0	0	0	0	1	0	0	0	0	0	0	0	0	0
67	Achyranthes aspera	Amaranthaceae	San Luis Potosí	22.016431	-99.033674	2021	Observations	Alejandro Aguilar Fernández		GBIF	0	0	0	0	0	0	0	0	0	0	0	0	0	0	0	0	0	1	0
61	Achyranthes aspera	Amaranthaceae	San Luis Potosí	21.6117372	-98.864627	1978	TEX	J. Alcorn		GBIF	0	0	0	0	0	0	0	0	0	0	0	0	0	0	0	0	0	1	0
62	Achyranthes aspera	Amaranthaceae	San Luis Potosí	21.635624	-98.8946298	1978	TEX	J. Alcorn		GBIF	0	0	0	0	0	0	0	0	0	0	0	0	0	0	0	0	0	1	0
63	Achyranthes aspera	Amaranthaceae	San Luis Potosí	21.635624	-98.8946298	1978	TEX	J. Alcorn		GBIF	0	0	0	0	0	0	0	0	0	0	0	0	0	0	0	0	0	1	0
64	Achyranthes aspera	Amaranthaceae	San Luis Potosí	21.625	-98.925	1978	NY	J. Alcorn		GBIF	0	0	0	0	0	0	0	0	0	0	0	0	0	0	0	0	0	1	0
65	Achyranthes aspera	Amaranthaceae	San Luis Potosí	21.621667	-99.021667	1959	IEB	J. Rzedowski		GBIF	0	0	0	0	0	0	0	0	0	0	0	0	0	0	0	0	0	1	0
59	Achyranthes aspera	Amaranthaceae	Veracruz de Ignacio de la Llave	21.65	-98.116667	1980	XAL	J.I. Calzada; M.L. Ayala; J.L. Alvarado		GBIF	0	0	0	0	0	0	0	0	0	0	0	0	0	0	0	0	0	1	0
60	Achyranthes aspera	Amaranthaceae	Veracruz de Ignacio de la Llave	21.65	-98.116667	1978	XAL	J.I. Calzada; W. Márquez R.		GBIF	0	0	0	0	0	0	0	0	0	0	0	0	0	0	0	0	0	1	0
66	Achyranthes aspera	Amaranthaceae	San Luis Potosí	21.988525	-99.024361	2021	Observations	Salvador Luna Vargas		GBIF	0	0	0	0	0	0	0	0	0	0	0	0	0	0	0	0	0	1	0
68	Acrocomia aculeata	Arecaceae	San Luis Potosí	21.40105	-98.592514	2019	SLPM	C.Heindorf.con Olegario.	159	SLPM	0	0	0	0	0	0	0	0	0	1	0	0	0	0	0	0	0	1	0
84	Acrocomia aculeata	Arecaceae	San Luis Potosí	21.829167	-99.146111	2023	Observations	Diego Armendariz		GBIF	0	0	0	0	0	0	0	0	0	1	0	0	0	0	0	0	0	1	0
75	Acrocomia aculeata	Arecaceae	San Luis Potosí	21.865803	-99.093842	2019	Observations	emmanuelocejo		GBIF	0	0	0	0	0	0	0	0	0	1	0	0	0	0	0	0	0	1	0
70	Acrocomia aculeata	Arecaceae	San Luis Potosí	21.6352371	-98.8945448	1979	TEX	J. Alcorn		GBIF	0	0	0	0	0	0	0	0	0	1	0	0	0	0	0	0	0	1	0
71	Acrocomia aculeata	Arecaceae	San Luis Potosí	21.6352371	-98.8945448	1979	TEX	J. Alcorn		GBIF	0	0	0	0	0	0	0	0	0	1	0	0	0	0	0	0	0	1	0
72	Acrocomia aculeata	Arecaceae	San Luis Potosí	21.641667	-98.908333	1979	NY	J. Alcorn		GBIF	0	0	0	0	0	0	0	0	0	1	0	0	0	0	0	0	0	1	0
73	Acrocomia aculeata	Arecaceae	San Luis Potosí	21.81988	-98.947105	2023	Observations	Salvador Cabrera		GBIF	0	0	0	0	0	0	0	0	0	1	0	0	0	0	0	0	0	1	0
74	Acrocomia aculeata	Arecaceae	San Luis Potosí	21.721053	-98.962862	2023	Observations	Salvador Cabrera		GBIF	0	0	0	0	0	0	0	0	0	1	0	0	0	0	0	0	0	1	0
77	Acrocomia aculeata	Arecaceae	San Luis Potosí	21.804262	-99.141022	2023	Observations	Salvador Cabrera		GBIF	0	0	0	0	0	0	0	0	0	1	0	0	0	0	0	0	0	1	0
78	Acrocomia aculeata	Arecaceae	San Luis Potosí	21.803163	-99.141213	2023	Observations	Salvador Cabrera		GBIF	0	0	0	0	0	0	0	0	0	1	0	0	0	0	0	0	0	1	0
79	Acrocomia aculeata	Arecaceae	San Luis Potosí	21.803912	-99.141228	2023	Observations	Salvador Cabrera		GBIF	0	0	0	0	0	0	0	0	0	1	0	0	0	0	0	0	0	1	0
80	Acrocomia aculeata	Arecaceae	San Luis Potosí	21.804572	-99.141511	2023	Observations	Salvador Cabrera		GBIF	0	0	0	0	0	0	0	0	0	1	0	0	0	0	0	0	0	1	0
81	Acrocomia aculeata	Arecaceae	San Luis Potosí	21.803433	-99.141708	2023	Observations	Salvador Cabrera		GBIF	0	0	0	0	0	0	0	0	0	1	0	0	0	0	0	0	0	1	0
82	Acrocomia aculeata	Arecaceae	San Luis Potosí	21.805253	-99.142569	2023	Observations	Salvador Cabrera		GBIF	0	0	0	0	0	0	0	0	0	1	0	0	0	0	0	0	0	1	0
83	Acrocomia aculeata	Arecaceae	San Luis Potosí	21.806042	-99.143105	2023	Observations	Salvador Cabrera		GBIF	0	0	0	0	0	0	0	0	0	1	0	0	0	0	0	0	0	1	0
76	Acrocomia aculeata	Arecaceae	San Luis Potosí	21.887812	-99.108164	2020	Observations	Salvador Luna Vargas		GBIF	0	0	0	0	0	0	0	0	0	1	0	0	0	0	0	0	0	1	0
85	Acrocomia aculeata	Arecaceae	San Luis Potosí	21.999617	-99.255645	2020	Observations	Salvador Luna Vargas		GBIF	0	0	0	0	0	0	0	0	0	1	0	0	0	0	0	0	0	1	0
69	Acrocomia aculeata	Arecaceae	San Luis Potosí	21.634193	-98.894466	1979	SLPM	J. Alcorn	3129	SLPM	0	0	0	0	0	0	0	0	0	1	0	0	0	0	0	0	0	1	0
86	Adiantum poiretii	Pteridaceae	San Luis Potosí	21.635624	-98.8946298	1983	TEX	J. Alcorn		GBIF	0	1	0	0	0	0	0	0	0	0	0	0	0	0	0	1	1	0	0
87	Adiantum poiretii	Pteridaceae	San Luis Potosí	21.999136	-99.127299	2004	SLPM	José García Pérez con Javier Fortanelli Martínez	3593	SLPM	0	1	0	0	0	0	0	0	0	0	0	0	0	0	0	1	1	0	0
91	Adiantum tenerum	Pteridaceae	San Luis Potosí	21.634193	-98.894466	1978	SLPM	J. Alcorn	2164	SLPM	0	1	0	0	0	0	0	0	0	0	0	0	0	0	0	0	0	0	0
88	Adiantum tenerum	Pteridaceae	Veracruz de Ignacio de la Llave	21.210225	-97.748358	1964	LL	D. S. Correll; H. B. Correll		GBIF	0	1	0	0	0	0	0	0	0	0	0	0	0	0	0	0	0	0	0
89	Adiantum tenerum	Pteridaceae	Veracruz de Ignacio de la Llave	21.539016	-98.378159	2018	Observations	eve_cortina		GBIF	0	1	0	0	0	0	0	0	0	0	0	0	0	0	0	0	0	0	0
90	Adiantum tenerum	Pteridaceae	San Luis Potosí	21.6117372	-98.864627	1979	TEX	J. Alcorn		GBIF	0	1	0	0	0	0	0	0	0	0	0	0	0	0	0	0	0	0	0
92	Adiantum tenerum	Pteridaceae	San Luis Potosí	21.635624	-98.8946298	1978	TEX	J. Alcorn		GBIF	0	1	0	0	0	0	0	0	0	0	0	0	0	0	0	0	0	0	0
93	Adiantum tenerum	Pteridaceae	San Luis Potosí	21.592924	-98.992533	1977	Plants	T. Reeves;	6125	GBIF	0	1	0	0	0	0	0	0	0	0	0	0	0	0	0	0	0	0	0
97	Adiantum tricholepis	Pteridaceae	San Luis Potosí	21.6053454	-98.8974087	1979	TEX	J. Alcorn		GBIF	0	1	0	0	0	0	0	0	0	0	0	0	0	0	0	0	0	0	0
95	Adiantum tricholepis	Pteridaceae	Veracruz de Ignacio de la Llave	21.344833	-98.269493	1978	TEX	J. Alcorn		GBIF	0	1	0	0	0	0	0	0	0	0	0	0	0	0	0	0	0	0	0
96	Adiantum tricholepis	Pteridaceae	San Luis Potosí	22.144139	-98.895787	2013	SLPM	José Arturo De Nova Vázquez		GBIF	0	1	0	0	0	0	0	0	0	0	0	0	0	0	0	0	0	0	0
94	Adiantum tricholepis	Pteridaceae	Veracruz de Ignacio de la Llave	21.350642	-98.225704	1858		L. C. Ervendberg	11	GBIF	0	1	0	0	0	0	0	0	0	0	0	0	0	0	0	0	0	0	0
98	Adiantum tricholepis	Pteridaceae	San Luis Potosí	21.966815	-98.897798	2024	Observations	PRAC VALLES		GBIF	0	1	0	0	0	0	0	0	0	0	0	0	0	0	0	0	0	0	0
100	Adiantum tricholepis	Pteridaceae	San Luis Potosí	22.165	-99.151111	2021	Observations	Salvador Luna Vargas		GBIF	0	1	0	0	0	0	0	0	0	0	0	0	0	0	0	0	0	0	0
99	Adiantum tricholepis	Pteridaceae	San Luis Potosí	21.48	-98.97	1977	Tropicos	Thomas B. Croat	39243	GBIF	0	1	0	0	0	0	0	0	0	0	0	0	0	0	0	0	0	0	0
114	Aechmea bracteata	Bromeliaceae	San Luis Potosí	22.2327778	-98.9363889	2017	SLPM	A. K. Gudiño-Cano	457	SLPM	0	1	0	0	0	0	0	0	1	0	0	0	0	1	0	1	0	1	0
125	Aechmea bracteata	Bromeliaceae	San Luis Potosí	21.685	-98.968611	2003	IEB	A. R. López F.; A. Espejo S.; J. Ceja R.		GBIF	0	1	0	0	0	0	0	0	1	0	0	0	0	1	0	1	0	1	0
126	Aechmea bracteata	Bromeliaceae	San Luis Potosí	21.685	-98.968611	2003	CICY	A.R. López-Ferrari; A. Espejo; J. Ceja		GBIF	0	1	0	0	0	0	0	0	1	0	0	0	0	1	0	1	0	1	0
127	Aechmea bracteata	Bromeliaceae	San Luis Potosí	21.685	-98.968611	2003	CICY	A.R. López-Ferrari; A. Espejo; J. Ceja		GBIF	0	1	0	0	0	0	0	0	1	0	0	0	0	1	0	1	0	1	0
128	Aechmea bracteata	Bromeliaceae	San Luis Potosí	21.685	-98.968611	2003	CICY	A.R. López-Ferrari; A. Espejo; J. Ceja		GBIF	0	1	0	0	0	0	0	0	1	0	0	0	0	1	0	1	0	1	0
115	Aechmea bracteata	Bromeliaceae	San Luis Potosí	22.232778	-98.936389	2017	IBUG	Ana Karem Gudiño Cano		GBIF	0	1	0	0	0	0	0	0	1	0	0	0	0	1	0	1	0	1	0
116	Aechmea bracteata	Bromeliaceae	San Luis Potosí	22.232778	-98.936389	2017	SLPM	Ana Karem Gudiño Cano		GBIF	0	1	0	0	0	0	0	0	1	0	0	0	0	1	0	1	0	1	0
117	Aechmea bracteata	Bromeliaceae	San Luis Potosí	22.232778	-98.936389	2017	HGOM	Ana Karem Gudiño Cano		GBIF	0	1	0	0	0	0	0	0	1	0	0	0	0	1	0	1	0	1	0
118	Aechmea bracteata	Bromeliaceae	San Luis Potosí	22.232778	-98.936389	2017	QMEX	Ana Karem Gudiño Cano		GBIF	0	1	0	0	0	0	0	0	1	0	0	0	0	1	0	1	0	1	0
139	Aechmea bracteata	Bromeliaceae	San Luis Potosí	21.630505	-99.060753	2022	Observations	davidfl22		GBIF	0	1	0	0	0	0	0	0	1	0	0	0	0	1	0	1	0	1	0
138	Aechmea bracteata	Bromeliaceae	San Luis Potosí	21.806128	-99.057233	2020	Observations	emmanuelocejo		GBIF	0	1	0	0	0	0	0	0	1	0	0	0	0	1	0	1	0	1	0
103	Aechmea bracteata	Bromeliaceae	Veracruz de Ignacio de la Llave	21.338611	-98.241667	1971	XAL	F. Chiang C.		GBIF	0	1	0	0	0	0	0	0	1	0	0	0	0	1	0	1	0	1	0
124	Aechmea bracteata	Bromeliaceae	San Luis Potosí	22.299167	-98.9525	2017	NO APLICA	Horacio Valdemar Bárcenas Rodríguez		GBIF	0	1	0	0	0	0	0	0	1	0	0	0	0	1	0	1	0	1	0
101	Aechmea bracteata	Bromeliaceae	Veracruz de Ignacio de la Llave	21.244102	-97.945939	2021	Observations	J Alejandro González Castillo		GBIF	0	1	0	0	0	0	0	0	1	0	0	0	0	1	0	1	0	1	0
107	Aechmea bracteata	Bromeliaceae	San Luis Potosí	21.6352371	-98.8945448	1978	TEX	J. Alcorn		GBIF	0	1	0	0	0	0	0	0	1	0	0	0	0	1	0	1	0	1	0
108	Aechmea bracteata	Bromeliaceae	San Luis Potosí	21.6352371	-98.8945448	1979	TEX	J. Alcorn		GBIF	0	1	0	0	0	0	0	0	1	0	0	0	0	1	0	1	0	1	0
109	Aechmea bracteata	Bromeliaceae	San Luis Potosí	21.6199577	-98.9028869	1979	TEX	J. Alcorn		GBIF	0	1	0	0	0	0	0	0	1	0	0	0	0	1	0	1	0	1	0
110	Aechmea bracteata	Bromeliaceae	San Luis Potosí	21.641667	-98.908333	1979	NY	J. Alcorn		GBIF	0	1	0	0	0	0	0	0	1	0	0	0	0	1	0	1	0	1	0
111	Aechmea bracteata	Bromeliaceae	San Luis Potosí	21.641667	-98.908333	1979	NY	J. Alcorn		GBIF	0	1	0	0	0	0	0	0	1	0	0	0	0	1	0	1	0	1	0
105	Aechmea bracteata	Bromeliaceae	San Luis Potosí	21.634193	-98.894466	1979	SLPM	J. Alcorn	3033	SLPM	0	1	0	0	0	0	0	0	1	0	0	0	0	1	0	1	0	1	0
106	Aechmea bracteata	Bromeliaceae	San Luis Potosí	21.634193	-98.894466	1979	SLPM	J. Alcorn	3035	SLPM	0	1	0	0	0	0	0	0	1	0	0	0	0	1	0	1	0	1	0
131	Aechmea bracteata	Bromeliaceae	San Luis Potosí	21.601389	-98.987222	1994	CICY	J. Ceja; A. Espejo; A.R. López-Ferrari		GBIF	0	1	0	0	0	0	0	0	1	0	0	0	0	1	0	1	0	1	0
132	Aechmea bracteata	Bromeliaceae	San Luis Potosí	21.601389	-98.987222	1994	CICY	J. Ceja; A. Espejo; A.R. López-Ferrari		GBIF	0	1	0	0	0	0	0	0	1	0	0	0	0	1	0	1	0	1	0
133	Aechmea bracteata	Bromeliaceae	San Luis Potosí	21.601389	-98.987222	1994	CICY	J. Ceja; A. Espejo; A.R. López-Ferrari		GBIF	0	1	0	0	0	0	0	0	1	0	0	0	0	1	0	1	0	1	0
129	Aechmea bracteata	Bromeliaceae	San Luis Potosí	21.672613	-98.973957	2023	Observations	Joel Díaz López		GBIF	0	1	0	0	0	0	0	0	1	0	0	0	0	1	0	1	0	1	0
136	Aechmea bracteata	Bromeliaceae	San Luis Potosí	21.821992	-99.043619	2022	Observations	Joel Díaz López		GBIF	0	1	0	0	0	0	0	0	1	0	0	0	0	1	0	1	0	1	0
130	Aechmea bracteata	Bromeliaceae	San Luis Potosí	21.479353	-98.979287	2022	Observations	Jorge Gustavo Rocha		GBIF	0	1	0	0	0	0	0	0	1	0	0	0	0	1	0	1	0	1	0
121	Aechmea bracteata	Bromeliaceae	San Luis Potosí	22.225	-98.948055	2013	NO APLICA	José Arturo De Nova Vázquez		GBIF	0	1	0	0	0	0	0	0	1	0	0	0	0	1	0	1	0	1	0
104	Aechmea bracteata	Bromeliaceae	Veracruz de Ignacio de la Llave	21.533333	-98.366667	1980	XAL	M. Nee; B.F. Hansen		GBIF	0	1	0	0	0	0	0	0	1	0	0	0	0	1	0	1	0	1	0
120	Aechmea bracteata	Bromeliaceae	San Luis Potosí	22.271935	-98.94164405	2013	SLPM	Pedro Castillo Lara	896	SLPM	0	1	0	0	0	0	0	0	1	0	0	0	0	1	0	1	0	1	0
119	Aechmea bracteata	Bromeliaceae	San Luis Potosí	22.2283531	-98.94026478	2013	SLPM	Pedro Castillo Lara, J. A. de Nova.	771	SLPM	0	1	0	0	0	0	0	0	1	0	0	0	0	1	0	1	0	1	0
112	Aechmea bracteata	Bromeliaceae	San Luis Potosí	22.184862	-98.908882	2016	Observations	Pedro Nájera Quezada		GBIF	0	1	0	0	0	0	0	0	1	0	0	0	0	1	0	1	0	1	0
113	Aechmea bracteata	Bromeliaceae	San Luis Potosí	21.769012	-98.924116	2020	Observations	Salvador Luna Vargas		GBIF	0	1	0	0	0	0	0	0	1	0	0	0	0	1	0	1	0	1	0
122	Aechmea bracteata	Bromeliaceae	San Luis Potosí	21.915189	-98.951054	2020	Observations	Salvador Luna Vargas		GBIF	0	1	0	0	0	0	0	0	1	0	0	0	0	1	0	1	0	1	0
123	Aechmea bracteata	Bromeliaceae	San Luis Potosí	21.915263	-98.951282	2022	Observations	Salvador Luna Vargas		GBIF	0	1	0	0	0	0	0	0	1	0	0	0	0	1	0	1	0	1	0
134	Aechmea bracteata	Bromeliaceae	San Luis Potosí	21.775213	-99.012589	2022	Observations	Salvador Luna Vargas		GBIF	0	1	0	0	0	0	0	0	1	0	0	0	0	1	0	1	0	1	0
135	Aechmea bracteata	Bromeliaceae	San Luis Potosí	21.621027	-99.020712	2019	Observations	Salvador Luna Vargas		GBIF	0	1	0	0	0	0	0	0	1	0	0	0	0	1	0	1	0	1	0
137	Aechmea bracteata	Bromeliaceae	San Luis Potosí	21.740562	-99.045045	2022	Observations	Salvador Luna Vargas		GBIF	0	1	0	0	0	0	0	0	1	0	0	0	0	1	0	1	0	1	0
140	Aechmea bracteata	Bromeliaceae	San Luis Potosí	21.629106	-99.061189	2010	Observations	Salvador Luna Vargas		GBIF	0	1	0	0	0	0	0	0	1	0	0	0	0	1	0	1	0	1	0
141	Aechmea bracteata	Bromeliaceae	San Luis Potosí	22.046009	-99.07592	2019	Observations	Salvador Luna Vargas		GBIF	0	1	0	0	0	0	0	0	1	0	0	0	0	1	0	1	0	1	0
142	Aechmea bracteata	Bromeliaceae	San Luis Potosí	21.869937	-99.082806	2020	Observations	Salvador Luna Vargas		GBIF	0	1	0	0	0	0	0	0	1	0	0	0	0	1	0	1	0	1	0
143	Aechmea bracteata	Bromeliaceae	San Luis Potosí	21.873826	-99.10341	2020	Observations	Salvador Luna Vargas		GBIF	0	1	0	0	0	0	0	0	1	0	0	0	0	1	0	1	0	1	0
144	Aechmea bracteata	Bromeliaceae	San Luis Potosí	21.997418	-99.249312	2021	Observations	Salvador Luna Vargas		GBIF	0	1	0	0	0	0	0	0	1	0	0	0	0	1	0	1	0	1	0
102	Aechmea bracteata	Bromeliaceae	Veracruz de Ignacio de la Llave	21.276174	-97.950775	2021	Observations	victor rodriguez		GBIF	0	1	0	0	0	0	0	0	1	0	0	0	0	1	0	1	0	1	0
146	Agave variegata	Asparagaceae	San Luis Potosí	21.609738	-98.8676	1979	SLPM	J. Alcorn	2578	SLPM	0	1	0	0	0	0	0	0	0	0	1	0	0	0	0	0	0	0	0
152	Agave variegata	Asparagaceae	San Luis Potosí	21.69639	-98.95	2005	MEXU	E. Solano; R. Ríos; Ayala Hern√°ndez		GBIF	0	1	0	0	0	0	0	0	0	0	1	0	0	0	0	0	0	0	0
145	Agave variegata	Asparagaceae	San Luis Potosí	21.6113502	-98.864544	1979	TEX	J. Alcorn		GBIF	0	1	0	0	0	0	0	0	0	0	1	0	0	0	0	0	0	0	0
147	Agave variegata	Asparagaceae	San Luis Potosí	21.6352371	-98.8945448	1979	TEX	J. Alcorn		GBIF	0	1	0	0	0	0	0	0	0	0	1	0	0	0	0	0	0	0	0
148	Agave variegata	Asparagaceae	San Luis Potosí	21.6352371	-98.8945448	1993	TEX	J. Alcorn		GBIF	0	1	0	0	0	0	0	0	0	0	1	0	0	0	0	0	0	0	0
153	Agave variegata	Asparagaceae	San Luis Potosí	21.475	-98.977	2001	SLPM	José García Pérez	3037	SLPM	0	1	0	0	0	0	0	0	0	0	1	0	0	0	0	0	0	0	0
151	Agave variegata	Asparagaceae	San Luis Potosí	22.266196	-98.935574	2011	Observations	Laira Mtz		GBIF	0	1	0	0	0	0	0	0	0	0	1	0	0	0	0	0	0	0	0
149	Agave variegata	Asparagaceae	San Luis Potosí	22.184862	-98.908882	2016	Observations	Pedro Nájera Quezada		GBIF	0	1	0	0	0	0	0	0	0	0	1	0	0	0	0	0	0	0	0
150	Agave variegata	Asparagaceae	San Luis Potosí	21.974024	-98.934616	2019	Observations	PRAC VALLES		GBIF	0	1	0	0	0	0	0	0	0	0	1	0	0	0	0	0	0	0	0
154	Agave variegata	Asparagaceae	San Luis Potosí	21.914325	-99.032303	2020	Observations	Salvador Luna Vargas		GBIF	0	1	0	0	0	0	0	0	0	0	1	0	0	0	0	0	0	0	0
159	Agdestis clematidea	Agdestidaceae	San Luis Potosí	21.97	-99.25	1911	Tropicos	C. A. Purpus	5387	GBIF	0	0	0	0	1	0	0	1	0	0	1	0	0	0	0	0	1	0	0
157	Agdestis clematidea	Agdestidaceae	San Luis Potosí	21.625	-98.941667	1978	NY	J. Alcorn		GBIF	0	0	0	0	1	0	0	1	0	0	1	0	0	0	0	0	1	0	0
155	Agdestis clematidea	Agdestidaceae	San Luis Potosí	21.619591	-98.904384	1978	SLPM	J. Alcorn	1945	SLPM	0	0	0	0	1	0	0	1	0	0	1	0	0	0	0	0	1	0	0
158	Agdestis clematidea	Agdestidaceae	San Luis Potosí	21.582781	-98.964548	1978	SLPM	J. Alcorn	2227	SLPM	0	0	0	0	1	0	0	1	0	0	1	0	0	0	0	0	1	0	0
156	Agdestis clematidea	Agdestidaceae	San Luis Potosí	21.974656	-98.921943	1956	SLPM	J.Rzedowski R.	7437	SLPM	0	0	0	0	1	0	0	1	0	0	1	0	0	0	0	0	1	0	0
164	Aldama dentata	Asteraceae	Veracruz de Ignacio de la Llave	21.52	-98.385	1969	XAL	H. Puig		GBIF	0	0	0	0	0	0	0	0	0	1	1	0	0	0	0	0	0	0	0
165	Aldama dentata	Asteraceae	San Luis Potosí	21.6113502	-98.864544	1979	TEX	J. Alcorn		GBIF	0	0	0	0	0	0	0	0	0	1	1	0	0	0	0	0	0	0	0
162	Aldama dentata	Asteraceae	Veracruz de Ignacio de la Llave	21.345	-98.226111	1858	GH	L.C. Ervendberg		GBIF	0	0	0	0	0	0	0	0	0	1	1	0	0	0	0	0	0	0	0
163	Aldama dentata	Asteraceae	Veracruz de Ignacio de la Llave	21.345	-98.226111	1858	GH	L.C. Ervendberg		GBIF	0	0	0	0	0	0	0	0	0	1	1	0	0	0	0	0	0	0	0
160	Aldama dentata	Asteraceae	Veracruz de Ignacio de la Llave	21.25	-97.733333	1981	XAL	M. Nee		GBIF	0	0	0	0	0	0	0	0	0	1	1	0	0	0	0	0	0	0	0
161	Aldama dentata	Asteraceae	Veracruz de Ignacio de la Llave	21.183333	-98.066667	1981	XAL	M. Nee		GBIF	0	0	0	0	0	0	0	0	0	1	1	0	0	0	0	0	0	0	0
166	Aldama dentata	Asteraceae	San Luis Potosí	21.617562	-98.886266	2024	Observations	NATURE WOOKIE		GBIF	0	0	0	0	0	0	0	0	0	1	1	0	0	0	0	0	0	0	0
167	Aldama dentata	Asteraceae	San Luis Potosí	21.582781	-98.964548	1978	SLPM	J. Alcorn	2191B	SLPM	0	0	0	0	0	0	0	0	0	1	1	0	0	0	0	0	0	0	0
169	Allium longifolium	Amaryllidaceae	San Luis Potosí	21.6352371	-98.8945448	1978	TEX	J. Alcorn		GBIF	0	1	0	0	1	0	0	1	0	0	1	0	0	0	0	0	0	0	0
170	Allium longifolium	Amaryllidaceae	San Luis Potosí	21.54097979	-99.03210322	2016	SLPM	C.Heindorf.con Matilde	18	SLPM	0	1	0	0	1	0	0	1	0	0	1	0	0	0	0	0	0	0	0
168	Allium longifolium	Amaryllidaceae	San Luis Potosí	21.634193	-98.894466	1978	SLPM	J. Alcorn	1970	SLPM	0	1	0	0	1	0	0	1	0	0	1	0	0	0	0	0	0	0	0
172	Allosidastrum pyramidatum	Malvaceae	San Luis Potosí	21.6121883	-98.8278851	1979	TEX	J. Alcorn		GBIF	1	0	0	0	0	0	0	0	0	0	0	0	0	0	0	0	0	0	0
171	Allosidastrum pyramidatum	Malvaceae	San Luis Potosí	21.571389	-98.824444	1979	MEXU	Janis B. Alcorn		GBIF	1	0	0	0	0	0	0	0	0	0	0	0	0	0	0	0	0	0	0
173	Aloe vera	Asphodelaceae	Veracruz de Ignacio de la Llave	21.52	-98.385		XAL	Not available		GBIF	0	0	0	0	1	0	0	0	0	0	1	0	0	0	0	0	1	1	0
183	Alophia drummondii	Iridaceae	San Luis Potosí	22.2261528	-98.9519694	2017	SLPM	A. K. Gudiño-Cano	408	SLPM	0	0	0	0	0	0	0	0	0	0	0	0	0	0	0	0	0	1	0
177	Alophia drummondii	Iridaceae	San Luis Potosí	22.198849	-98.936691	2015	Observations	Abra Tanchipa		GBIF	0	0	0	0	0	0	0	0	0	0	0	0	0	0	0	0	0	1	0
186	Alophia drummondii	Iridaceae	San Luis Potosí	22.381825	-98.975143	2015	Observations	Abra Tanchipa		GBIF	0	0	0	0	0	0	0	0	0	0	0	0	0	0	0	0	0	1	0
181	Alophia drummondii	Iridaceae	San Luis Potosí	22.103833	-98.950799	2022	Observations	Alejandro Aguilar Fernández		GBIF	0	0	0	0	0	0	0	0	0	0	0	0	0	0	0	0	0	1	0
182	Alophia drummondii	Iridaceae	San Luis Potosí	22.226153	-98.951969	2017	SLPM	Ana Karem Gudiño Cano		GBIF	0	0	0	0	0	0	0	0	0	0	0	0	0	0	0	0	0	1	0
187	Alophia drummondii	Iridaceae	San Luis Potosí	22.002571	-99.001842	2018	Observations	Cynthia Huerta Lárraga		GBIF	0	0	0	0	0	0	0	0	0	0	0	0	0	0	0	0	0	1	0
184	Alophia drummondii	Iridaceae	San Luis Potosí	22.309444	-98.953889	2017	NO APLICA	Horacio Valdemar Bárcenas Rodríguez		GBIF	0	0	0	0	0	0	0	0	0	0	0	0	0	0	0	0	0	1	0
174	Alophia drummondii	Iridaceae	San Luis Potosí	21.6352371	-98.8945448	1978	TEX	J. Alcorn		GBIF	0	0	0	0	0	0	0	0	0	0	0	0	0	0	0	0	0	1	0
190	Alophia drummondii	Iridaceae	San Luis Potosí	21.932935	-99.178765	2021	Observations	Joel Díaz López		GBIF	0	0	0	0	0	0	0	0	0	0	0	0	0	0	0	0	0	1	0
180	Alophia drummondii	Iridaceae	San Luis Potosí	22.188611	-98.949167	2014	NO APLICA	José Arturo De Nova Vázquez		GBIF	0	0	0	0	0	0	0	0	0	0	0	0	0	0	0	0	0	1	0
176	Alophia drummondii	Iridaceae	San Luis Potosí	22.265916	-98.935509	2011	Observations	Laira Mtz		GBIF	0	0	0	0	0	0	0	0	0	0	0	0	0	0	0	0	0	1	0
188	Alophia drummondii	Iridaceae	San Luis Potosí	21.904444	-99.098611	2018	Observations	Móica Aguilar/Obed Godinez		GBIF	0	0	0	0	0	0	0	0	0	0	0	0	0	0	0	0	0	1	0
178	Alophia drummondii	Iridaceae	San Luis Potosí	22.22763009	-98.93956644	2013	SLPM	Pedro Castillo Lara, J. A. de Nova.	862	SLPM	0	0	0	0	0	0	0	0	0	0	0	0	0	0	0	0	0	1	0
179	Alophia drummondii	Iridaceae	San Luis Potosí	22.233453	-98.947366	2016	Observations	Pedro Nájera Quezada		GBIF	0	0	0	0	0	0	0	0	0	0	0	0	0	0	0	0	0	1	0
185	Alophia drummondii	Iridaceae	San Luis Potosí	22.225279	-98.956848	2021	Observations	Salvador Luna Vargas		GBIF	0	0	0	0	0	0	0	0	0	0	0	0	0	0	0	0	0	1	0
189	Alophia drummondii	Iridaceae	San Luis Potosí	22.37653	-99.166071	2020	Observations	Salvador Luna Vargas		GBIF	0	0	0	0	0	0	0	0	0	0	0	0	0	0	0	0	0	1	0
175	Alophia drummondii	Iridaceae	San Luis Potosí	21.97823	-98.9324	2016	Observations	Yadira Castillo		GBIF	0	0	0	0	0	0	0	0	0	0	0	0	0	0	0	0	0	1	0
191	Alternanthera philoxeroides	Amaranthaceae	San Luis Potosí	21.641667	-98.908333	1979	NY	J. Alcorn		GBIF	0	1	0	0	0	0	0	0	0	0	1	0	0	0	0	0	0	1	0
192	Alternanthera sessilis	Amaranthaceae	Veracruz de Ignacio de la Llave	21.344833	-98.269493	1978	TEX	J. Alcorn		GBIF	0	1	0	0	0	0	0	0	0	0	0	0	0	0	0	0	0	1	0
193	Amaranthus caudatus	Amaranthaceae	San Luis Potosí	21.6342381	-98.8807514	1979	TEX	J. Alcorn		GBIF	0	1	0	0	0	0	0	0	0	0	0	0	0	1	0	0	0	0	0
194	Amaranthus caudatus	Amaranthaceae	San Luis Potosí	21.635624	-98.8946298	1978	TEX	J. Alcorn		GBIF	0	1	0	0	0	0	0	0	0	0	0	0	0	1	0	0	0	0	0
195	Amaranthus caudatus	Amaranthaceae	San Luis Potosí	21.641667	-98.908333	1978	NY	J. Alcorn		GBIF	0	1	0	0	0	0	0	0	0	0	0	0	0	1	0	0	0	0	0
196	Amaranthus caudatus	Amaranthaceae	San Luis Potosí	21.6022942	-99.0104754	1978	TEX	J. Alcorn		GBIF	0	1	0	0	0	0	0	0	0	0	0	0	0	1	0	0	0	0	0
207	Amaranthus hybridus	Amaranthaceae	San Luis Potosí	21.323769	-99.030656	2018	SLPM	C.Heindorf.	9	SLPM	0	0	0	0	0	0	0	0	0	0	1	0	0	0	0	0	0	0	0
208	Amaranthus hybridus	Amaranthaceae	San Luis Potosí	21.5395108	-99.04178965	2017	SLPM	C.Heindorf.con Placido.	134	SLPM	0	0	0	0	0	0	0	0	0	0	1	0	0	0	0	0	0	0	0
209	Amaranthus hybridus	Amaranthaceae	San Luis Potosí	21.5395108	-99.04178965	2017	SLPM	C.Heindorf.con Placido.	143	SLPM	0	0	0	0	0	0	0	0	0	0	1	0	0	0	0	0	0	0	0
210	Amaranthus hybridus	Amaranthaceae	San Luis Potosí	21.5436225	-99.05082983	2017	SLPM	C.Heindorf.con Placido.	125	SLPM	0	0	0	0	0	0	0	0	0	0	1	0	0	0	0	0	0	0	0
201	Amaranthus hybridus	Amaranthaceae	San Luis Potosí	21.635624	-98.8946298	1978	TEX	J. Alcorn		GBIF	0	0	0	0	0	0	0	0	0	0	1	0	0	0	0	0	0	0	0
202	Amaranthus hybridus	Amaranthaceae	San Luis Potosí	21.641667	-98.908333	1978	NY	J. Alcorn		GBIF	0	0	0	0	0	0	0	0	0	0	1	0	0	0	0	0	0	0	0
199	Amaranthus hybridus	Amaranthaceae	Veracruz de Ignacio de la Llave	21.52	-98.385	1980	IEB	J.I. Calzada M.; et al.		GBIF	0	0	0	0	0	0	0	0	0	0	1	0	0	0	0	0	0	0	0
198	Amaranthus hybridus	Amaranthaceae	Veracruz de Ignacio de la Llave	21.65	-98.116667	1978	XAL	J.I. Calzada; W. Márquez R.		GBIF	0	0	0	0	0	0	0	0	0	0	1	0	0	0	0	0	0	0	0
204	Amaranthus hybridus	Amaranthaceae	San Luis Potosí	21.9650333	-98.9538944	2021	SLPM	Jacinto Treviño Carreón	3989	SLPM	0	0	0	0	0	0	0	0	0	0	1	0	0	0	0	0	0	0	0
203	Amaranthus hybridus	Amaranthaceae	San Luis Potosí	21.9650333	-98.9538944	2021	SLPM	Jacinto Treviño Carreón	3988	SLPM	0	0	0	0	0	0	0	0	0	0	1	0	0	0	0	0	0	0	0
205	Amaranthus hybridus	Amaranthaceae	San Luis Potosí	21.965125	-98.95399722	2021	SLPM	Jacinto Treviño Carreón	3981	SLPM	0	0	0	0	0	0	0	0	0	0	1	0	0	0	0	0	0	0	0
200	Amaranthus hybridus	Amaranthaceae	San Luis Potosí	21.634193	-98.894466	1978	SLPM	Janis B. Alcorn	2169	SLPM	0	0	0	0	0	0	0	0	0	0	1	0	0	0	0	0	0	0	0
206	Amaranthus hybridus	Amaranthaceae	San Luis Potosí	21.983525	-98.959994	2022	Observations	PRAC VALLES		GBIF	0	0	0	0	0	0	0	0	0	0	1	0	0	0	0	0	0	0	0
197	Amaranthus hybridus	Amaranthaceae	Veracruz de Ignacio de la Llave	21.155	-97.7675		XAL	R. Bautista C.		GBIF	0	0	0	0	0	0	0	0	0	0	1	0	0	0	0	0	0	0	0
211	Amaranthus hybridus	Amaranthaceae	San Luis Potosí	21.542814	-99.051129	2021	SLPM	Salinas Rodríguez María Magdalena	779	SLPM	0	0	0	0	0	0	0	0	0	0	1	0	0	0	0	0	0	0	0
212	Amphilophium crucigerum	Bignoniaceae	San Luis Potosí	21.98	-99	1939	Tropicos	Leslie A. Kenoyer	s.n.	GBIF	0	0	0	0	0	0	0	0	0	0	1	0	0	0	0	0	0	0	0
213	Ananas comosus	Bromeliaceae	San Luis Potosí	21.40105	-98.592514	2019	SLPM	C.Heindorf.con Olegario.	168	SLPM	0	0	0	0	0	0	0	0	0	0	0	0	0	1	0	0	0	0	0
219	Anemia adiantifolia	Anemiaceae	San Luis Potosí	21.954291	-98.950785	2020	Observations	Alejandro Aguilar Fernández		GBIF	0	1	0	0	0	0	0	0	0	0	0	0	0	0	0	0	0	0	0
228	Anemia adiantifolia	Anemiaceae	San Luis Potosí	22.011944	-99.2525	1997	QMEX	B. Córdova		GBIF	0	1	0	0	0	0	0	0	0	0	0	0	0	0	0	0	0	0	0
223	Anemia adiantifolia	Anemiaceae	San Luis Potosí	21.627583	-99.121111	1991	QMEX	B. Servín		GBIF	0	1	0	0	0	0	0	0	0	0	0	0	0	0	0	0	0	0	0
225	Anemia adiantifolia	Anemiaceae	San Luis Potosí	22.10015	-99.1519	2022	Observations	Carlos G Velazco-Macias		GBIF	0	1	0	0	0	0	0	0	0	0	0	0	0	0	0	0	0	0	0
226	Anemia adiantifolia	Anemiaceae	San Luis Potosí	21.800762	-99.176432	2019	Observations	Carlos G Velazco-Macias		GBIF	0	1	0	0	0	0	0	0	0	0	0	0	0	0	0	0	0	0	0
220	Anemia adiantifolia	Anemiaceae	San Luis Potosí	22.079694	-98.973679	1981		D. Benham; J. Cornelius	652	GBIF	0	1	0	0	0	0	0	0	0	0	0	0	0	0	0	0	0	0	0
214	Anemia adiantifolia	Anemiaceae	Veracruz de Ignacio de la Llave	21.210225	-97.748358	1964	LL	D. S. Correll; H. B. Correll		GBIF	0	1	0	0	0	0	0	0	0	0	0	0	0	0	0	0	0	0	0
218	Anemia adiantifolia	Anemiaceae	San Luis Potosí	21.625	-98.925	1979	NY	J. Alcorn		GBIF	0	1	0	0	0	0	0	0	0	0	0	0	0	0	0	0	0	0	0
217	Anemia adiantifolia	Anemiaceae	Veracruz de Ignacio de la Llave	21.344833	-98.269493	1979	TEX	J. Alcorn		GBIF	0	1	0	0	0	0	0	0	0	0	0	0	0	0	0	0	0	0	0
227	Anemia adiantifolia	Anemiaceae	San Luis Potosí	21.97	-99.21	1970		J. L. Blassingame	1308	GBIF	0	1	0	0	0	0	0	0	0	0	0	0	0	0	0	0	0	0	0
215	Anemia adiantifolia	Anemiaceae	Veracruz de Ignacio de la Llave	21.350642	-98.225704	1858		L. C. Ervendberg	3	GBIF	0	1	0	0	0	0	0	0	0	0	0	0	0	0	0	0	0	0	0
221	Anemia adiantifolia	Anemiaceae	San Luis Potosí	21.996314	-99.01093	1938		Mary F. Wright	s.n.	GBIF	0	1	0	0	0	0	0	0	0	0	0	0	0	0	0	0	0	0	0
222	Anemia adiantifolia	Anemiaceae	San Luis Potosí	21.996314	-99.01093	1938		Natalie B. Kimber	s.n.	GBIF	0	1	0	0	0	0	0	0	0	0	0	0	0	0	0	0	0	0	0
224	Anemia adiantifolia	Anemiaceae	San Luis Potosí	22.102658	-99.137707	1981	Plants	P. A. Fryxell; W. R. Anderson	3423	GBIF	0	1	0	0	0	0	0	0	0	0	0	0	0	0	0	0	0	0	0
216	Anemia adiantifolia	Anemiaceae	Veracruz de Ignacio de la Llave	21.35306	-98.26194	1979	SLPM	J. Alcorn	2665	SLPM	0	1	0	0	0	0	0	0	0	0	0	0	0	0	0	0	0	0	0
229	Anemia mexicana	Anemiaceae	San Luis Potosí	21.625	-98.925	1979	NY	J. Alcorn		GBIF	0	1	0	0	0	0	0	0	0	0	0	0	0	0	0	0	0	0	0
231	Anemia mexicana	Anemiaceae	San Luis Potosí	22.41	-99.05	1890		Pringle, C.G.	3396	GBIF	0	1	0	0	0	0	0	0	0	0	0	0	0	0	0	0	0	0	0
230	Anemia mexicana	Anemiaceae	San Luis Potosí	21.608063	-99.001488	1979	SLPM	J. Alcorn	2985	SLPM	0	1	0	0	0	0	0	0	0	0	0	0	0	0	0	0	0	0	0
255	Annona globiflora	Annonaceae	San Luis Potosí	22.1088389	-98.9184972	2017	SLPM	A. K. Gudiño-Cano	505	SLPM	0	1	0	0	1	0	0	0	0	0	1	0	0	0	0	0	1	0	0
253	Annona globiflora	Annonaceae	San Luis Potosí	22.108839	-98.918497	2017	SLPM	Ana Karem Gudiño Cano		GBIF	0	1	0	0	1	0	0	0	0	0	1	0	0	0	0	0	1	0	0
254	Annona globiflora	Annonaceae	San Luis Potosí	22.108839	-98.918497	2017	HGOM	Ana Karem Gudiño Cano		GBIF	0	1	0	0	1	0	0	0	0	0	1	0	0	0	0	0	1	0	0
241	Annona globiflora	Annonaceae	Veracruz de Ignacio de la Llave	21.338611	-98.241667	1971	XAL	F. Chiang C.		GBIF	0	1	0	0	1	0	0	0	0	0	1	0	0	0	0	0	1	0	0
247	Annona globiflora	Annonaceae	Veracruz de Ignacio de la Llave	21.522222	-98.350555	1970	XAL	F. Chiang C.		GBIF	0	1	0	0	1	0	0	0	0	0	1	0	0	0	0	0	1	0	0
234	Annona globiflora	Annonaceae	Veracruz de Ignacio de la Llave	21.217	-97.917	1981	MEXU	G. Castillo C.; M. Nee; A. Benavides M.		GBIF	0	1	0	0	1	0	0	0	0	0	1	0	0	0	0	0	1	0	0
259	Annona globiflora	Annonaceae	San Luis Potosí	22.1219	-98.9403	2022	US	G. W. Stull, J. Wen, M. R. Pace & A. Quintanar-Castillo	423	GBIF	0	1	0	0	1	0	0	0	0	0	1	0	0	0	0	0	1	0	0
261	Annona globiflora	Annonaceae	San Luis Potosí	22.38303601	-98.96833148	2013	SLPM	J. A. de Nova V.	359	SLPM	0	1	0	0	1	0	0	0	0	0	1	0	0	0	0	0	1	0	0
243	Annona globiflora	Annonaceae	Veracruz de Ignacio de la Llave	21.35306	-98.26194	1977	SLPM	J. Alcorn	1462	SLPM	0	1	0	0	1	0	0	0	0	0	1	0	0	0	0	0	1	0	0
233	Annona globiflora	Annonaceae	Veracruz de Ignacio de la Llave	21.2	-97.917	1979	MEXU	J. I. Calzada		GBIF	0	1	0	0	1	0	0	0	0	0	1	0	0	0	0	0	1	0	0
242	Annona globiflora	Annonaceae	Veracruz de Ignacio de la Llave	21.25	-98.25	1976	MEXU	J. M. Ponce H.		GBIF	0	1	0	0	1	0	0	0	0	0	1	0	0	0	0	0	1	0	0
244	Annona globiflora	Annonaceae	Veracruz de Ignacio de la Llave	21.299722	-98.301111	1976	ENCB	J. M. Ponce H.		GBIF	0	1	0	0	1	0	0	0	0	0	1	0	0	0	0	0	1	0	0
262	Annona globiflora	Annonaceae	San Luis Potosí	21.624897	-99.019738	1959	SLPM	J. Rzedowski R.	2266	SLPM	0	1	0	0	1	0	0	0	0	0	1	0	0	0	0	0	1	0	0
232	Annona globiflora	Annonaceae	Veracruz de Ignacio de la Llave	21.2	-97.916667	1979	XAL	J.I. Calzada		GBIF	0	1	0	0	1	0	0	0	0	0	1	0	0	0	0	0	1	0	0
239	Annona globiflora	Annonaceae	Veracruz de Ignacio de la Llave	21.658333	-98.125	1980	IEB	J.I. Calzada M.; et al.		GBIF	0	1	0	0	1	0	0	0	0	0	1	0	0	0	0	0	1	0	0
237	Annona globiflora	Annonaceae	Veracruz de Ignacio de la Llave	21.65	-98.116667	1980	XAL	J.I. Calzada; M.L. Ayala; J.L. Alvarado		GBIF	0	1	0	0	1	0	0	0	0	0	1	0	0	0	0	0	1	0	0
238	Annona globiflora	Annonaceae	Veracruz de Ignacio de la Llave	21.65	-98.116667	1978	XAL	J.I. Calzada; W. Márquez R.		GBIF	0	1	0	0	1	0	0	0	0	0	1	0	0	0	0	0	1	0	0
245	Annona globiflora	Annonaceae	Veracruz de Ignacio de la Llave	21.293333	-98.320833	1976	XAL	J.M. Ponce H.		GBIF	0	1	0	0	1	0	0	0	0	0	1	0	0	0	0	0	1	0	0
246	Annona globiflora	Annonaceae	Veracruz de Ignacio de la Llave	21.293333	-98.321667	1976	IEB	J.M. Ponce H.		GBIF	0	1	0	0	1	0	0	0	0	0	1	0	0	0	0	0	1	0	0
235	Annona globiflora	Annonaceae	Veracruz de Ignacio de la Llave	21.181111	-98.066111	1981	ENCB	M. Nee		GBIF	0	1	0	0	1	0	0	0	0	0	1	0	0	0	0	0	1	0	0
236	Annona globiflora	Annonaceae	Veracruz de Ignacio de la Llave	21.183333	-98.066667	1981	XAL	M. Nee		GBIF	0	1	0	0	1	0	0	0	0	0	1	0	0	0	0	0	1	0	0
248	Annona globiflora	Annonaceae	Veracruz de Ignacio de la Llave	21.533333	-98.366667	1980	XAL	M. Nee; B.F. Hansen		GBIF	0	1	0	0	1	0	0	0	0	0	1	0	0	0	0	0	1	0	0
249	Annona globiflora	Annonaceae	Veracruz de Ignacio de la Llave	21.533333	-98.366667	1983	XAL	M. Nee; K. Taylor		GBIF	0	1	0	0	1	0	0	0	0	0	1	0	0	0	0	0	1	0	0
250	Annona globiflora	Annonaceae	Veracruz de Ignacio de la Llave	21.583333	-98.366667	1983	XAL	M. Nee; K. Taylor		GBIF	0	1	0	0	1	0	0	0	0	0	1	0	0	0	0	0	1	0	0
257	Annona globiflora	Annonaceae	San Luis Potosí	22.23286312	-98.9364541	2017	SLPM	M.M.Salinas-Rodríguez, A.Mora-Olivo.	16	SLPM	0	1	0	0	1	0	0	0	0	0	1	0	0	0	0	0	1	0	0
251	Annona globiflora	Annonaceae	San Luis Potosí	22.16138	-98.4726006	1997	SLPM	M.Niño A.	3	SLPM	0	1	0	0	1	0	0	0	0	0	1	0	0	0	0	0	1	0	0
252	Annona globiflora	Annonaceae	San Luis Potosí	22.16138	-98.4726006	1997	SLPM	M.Niño A.	155	SLPM	0	1	0	0	1	0	0	0	0	0	1	0	0	0	0	0	1	0	0
240	Annona globiflora	Annonaceae	Veracruz de Ignacio de la Llave	21.345	-98.226111		XAL	Not available		GBIF	0	1	0	0	1	0	0	0	0	0	1	0	0	0	0	0	1	0	0
265	Annona globiflora	Annonaceae	San Luis Potosí	22.102658	-99.137707	1981	Plants	P. A. Fryxell; W. R. Anderson	3450	GBIF	0	1	0	0	1	0	0	0	0	0	1	0	0	0	0	0	1	0	0
256	Annona globiflora	Annonaceae	San Luis Potosí	22.344043	-98.925276	2016	Observations	Pedro Nájera Quezada		GBIF	0	1	0	0	1	0	0	0	0	0	1	0	0	0	0	0	1	0	0
263	Annona globiflora	Annonaceae	San Luis Potosí	21.847844	-99.045533	2023	Observations	Salvador Luna Vargas		GBIF	0	1	0	0	1	0	0	0	0	0	1	0	0	0	0	0	1	0	0
264	Annona globiflora	Annonaceae	San Luis Potosí	21.838686	-99.084812	2020	Observations	Salvador Luna Vargas		GBIF	0	1	0	0	1	0	0	0	0	0	1	0	0	0	0	0	1	0	0
258	Annona globiflora	Annonaceae	San Luis Potosí	21.915	-98.939	1982	SLPM	Wm.W. Thomas	2801	SLPM	0	1	0	0	1	0	0	0	0	0	1	0	0	0	0	0	1	0	0
260	Annona globiflora	Annonaceae	San Luis Potosí	22.38095156	-98.94400779	2013	SLPM	J.Fortanelli M.	698	SLPM	0	1	0	0	1	0	0	0	0	0	1	0	0	0	0	0	1	0	0
267	Annona reticulata	Annonaceae	Veracruz de Ignacio de la Llave	21.2125	-97.823056	2000	UCAM	A. Rincón G.; C.M. Durán-Espinosa		GBIF	0	1	1	0	0	0	0	0	0	0	0	0	1	0	0	0	1	1	0
269	Annona reticulata	Annonaceae	Veracruz de Ignacio de la Llave	21.2125	-97.82306	2000	MEXU	A. Rincón G.; C.M. Durán-Espinosa		GBIF	0	1	1	0	0	0	0	0	0	0	0	0	1	0	0	0	1	1	0
266	Annona reticulata	Annonaceae	Veracruz de Ignacio de la Llave	21.2125	-97.823055	2000	XAL	A. Rincón G.; C.M. Durán-Espinosa		GBIF	0	1	1	0	0	0	0	0	0	0	0	0	1	0	0	0	1	1	0
268	Annona reticulata	Annonaceae	Veracruz de Ignacio de la Llave	21.2125	-97.823056	2000	CICY	A. Rincón G.; C.M. Durán-Espinosa		GBIF	0	1	1	0	0	0	0	0	0	0	0	0	1	0	0	0	1	1	0
270	Annona reticulata	Annonaceae	Veracruz de Ignacio de la Llave	21.30694	-97.82611	2001	MEXU	C. Durán E.; A. Rincón G.		GBIF	0	1	1	0	0	0	0	0	0	0	0	0	1	0	0	0	1	1	0
271	Annona reticulata	Annonaceae	Veracruz de Ignacio de la Llave	21.306944	-97.826111	2001	CICY	C. Durán E.; A. Rincón G.		GBIF	0	1	1	0	0	0	0	0	0	0	0	0	1	0	0	0	1	1	0
276	Annona reticulata	Annonaceae	San Luis Potosí	21.66757035	-98.99005825	2016	SLPM	C.Heindorf.	37	SLPM	0	1	1	0	0	0	0	0	0	0	0	0	1	0	0	0	1	1	0
274	Annona reticulata	Annonaceae	San Luis Potosí	21.67259021	-98.98817914	2019	SLPM	C.Heindorf.con Olegario.	155	SLPM	0	1	1	0	0	0	0	0	0	0	0	0	1	0	0	0	1	1	0
275	Annona reticulata	Annonaceae	San Luis Potosí	21.67259021	-98.98817914	2019	SLPM	C.Heindorf.con Olegario.	156	SLPM	0	1	1	0	0	0	0	0	0	0	0	0	1	0	0	0	1	1	0
277	Annona reticulata	Annonaceae	San Luis Potosí	21.54324516	-99.04532434	2018	SLPM	C.Heindorf.con Santiago.	104	SLPM	0	1	1	0	0	0	0	0	0	0	0	0	1	0	0	0	1	1	0
272	Annona reticulata	Annonaceae	Veracruz de Ignacio de la Llave	21.306944	-97.826111	2001	XAL	C.M. Durán-Espinosa; A. Rincó G.		GBIF	0	1	1	0	0	0	0	0	0	0	0	0	1	0	0	0	1	1	0
273	Annona reticulata	Annonaceae	Veracruz de Ignacio de la Llave	21.358333	-98.275	1977	NY	J. Alcorn		GBIF	0	1	1	0	0	0	0	0	0	0	0	0	1	0	0	0	1	1	0
278	Annona reticulata	Annonaceae	San Luis Potosí	21.829167	-99.146111	2018	Observations	Móica Aguilar/Obed Godinez		GBIF	0	1	1	0	0	0	0	0	0	0	0	0	1	0	0	0	1	1	0
285	Anoda cristata	Malvaceae	San Luis Potosí	22.128864	-98.9031108	2017	SLPM	A. K. Gudiño-Cano	524	SLPM	0	1	0	0	0	0	1	0	0	0	1	0	0	0	0	0	0	1	0
286	Anoda cristata	Malvaceae	San Luis Potosí	22.128864	-98.903111	2017	SLPM	Ana Karem Gudiño Cano		GBIF	0	1	0	0	0	0	1	0	0	0	1	0	0	0	0	0	0	1	0
291	Anoda cristata	Malvaceae	San Luis Potosí	21.32401	-99.04012	2016	SLPM	G.Velázque, M.Sosa, O.García	315	SLPM	0	1	0	0	0	0	1	0	0	0	1	0	0	0	0	0	0	1	0
290	Anoda cristata	Malvaceae	San Luis Potosí	21.6019082	-99.0103894	1978	TEX	J. Alcorn		GBIF	0	1	0	0	0	0	1	0	0	0	1	0	0	0	0	0	0	1	0
293	Anoda cristata	Malvaceae	San Luis Potosí	21.6216292	-99.0483514	1977	TEX	J. Alcorn		GBIF	0	1	0	0	0	0	1	0	0	0	1	0	0	0	0	0	0	1	0
279	Anoda cristata	Malvaceae	Veracruz de Ignacio de la Llave	21.366667	-97.783333	1980	XAL	J. Palma G.; F. Vázquez B.		GBIF	0	1	0	0	0	0	1	0	0	0	1	0	0	0	0	0	0	1	0
296	Anoda cristata	Malvaceae	San Luis Potosí	21.992232	-99.250896	1967		J. Rzedowski	24411	GBIF	0	1	0	0	0	0	1	0	0	0	1	0	0	0	0	0	0	1	0
288	Anoda cristata	Malvaceae	San Luis Potosí	21.675244	-98.9720248	1967	TEX	J. S. Wilson		GBIF	0	1	0	0	0	0	1	0	0	0	1	0	0	0	0	0	0	1	0
284	Anoda cristata	Malvaceae	San Luis Potosí	21.619444	-98.902778	1978	MEXU	Janis B. Alcorn		GBIF	0	1	0	0	0	0	1	0	0	0	1	0	0	0	0	0	0	1	0
294	Anoda cristata	Malvaceae	San Luis Potosí	21.559045	-99.10083	2023	Observations	Joel Díaz López		GBIF	0	1	0	0	0	0	1	0	0	0	1	0	0	0	0	0	0	1	0
282	Anoda cristata	Malvaceae	Veracruz de Ignacio de la Llave	21.345	-98.226111	1858	GH	L.C. Ervendberg		GBIF	0	1	0	0	0	0	1	0	0	0	1	0	0	0	0	0	0	1	0
281	Anoda cristata	Malvaceae	Veracruz de Ignacio de la Llave	21.591667	-98.183333		XAL	R. Hernández O.; C.M. Durán E.		GBIF	0	1	0	0	0	0	1	0	0	0	1	0	0	0	0	0	0	1	0
289	Anoda cristata	Malvaceae	San Luis Potosí	21.58	-98.98	1963	US	R. McGregor, L. Harms, A. J. Robinson & R. Segal	853	GBIF	0	1	0	0	0	0	1	0	0	0	1	0	0	0	0	0	0	1	0
292	Anoda cristata	Malvaceae	San Luis Potosí	21.655	-99.040278	1959	ENCB	Rzedowski		GBIF	0	1	0	0	0	0	1	0	0	0	1	0	0	0	0	0	0	1	0
295	Anoda cristata	Malvaceae	San Luis Potosí	21.9575	-99.243056	1967	ENCB	Rzedowski		GBIF	0	1	0	0	0	0	1	0	0	0	1	0	0	0	0	0	0	1	0
287	Anoda cristata	Malvaceae	San Luis Potosí	21.843111	-98.938747	1940	LL	T. C. Frye; E. M. Frye		GBIF	0	1	0	0	0	0	1	0	0	0	1	0	0	0	0	0	0	1	0
283	Anoda cristata	Malvaceae	San Luis Potosí	22.06121	-98.57072	2021	SLPM	Yazmín González Avilés, Gregorio Hernández	209	SLPM	0	1	0	0	0	0	1	0	0	0	1	0	0	0	0	0	0	1	0
299	Anredera vesicaria	Basellaceae	San Luis Potosí	22.136987	-98.9286468	2013	SLPM	J. A. de Nova V.	541	SLPM	0	1	0	0	1	0	0	1	0	0	0	0	0	0	0	0	1	0	0
304	Anredera vesicaria	Basellaceae	San Luis Potosí	21.5661879	-98.9660212	1967	LL	J. Alcorn		GBIF	0	1	0	0	1	0	0	1	0	0	0	0	0	0	0	0	1	0	0
297	Anredera vesicaria	Basellaceae	Veracruz de Ignacio de la Llave	21.344833	-98.269493	1967	LL	J. Alcorn		GBIF	0	1	0	0	1	0	0	1	0	0	0	0	0	0	0	0	1	0	0
298	Anredera vesicaria	Basellaceae	San Luis Potosí	22.211389	-98.913055	2013	NO APLICA	José Arturo De Nova Vázquez		GBIF	0	1	0	0	1	0	0	1	0	0	0	0	0	0	0	0	1	0	0
300	Anredera vesicaria	Basellaceae	San Luis Potosí	22.136987	-98.928647	2013	IBUG	José Arturo De Nova Vázquez		GBIF	0	1	0	0	1	0	0	1	0	0	0	0	0	0	0	0	1	0	0
301	Anredera vesicaria	Basellaceae	San Luis Potosí	22.136987	-98.928647	2013	SLPM	José Arturo De Nova Vázquez		GBIF	0	1	0	0	1	0	0	1	0	0	0	0	0	0	0	0	1	0	0
302	Anredera vesicaria	Basellaceae	San Luis Potosí	22.136987	-98.928647	2013	HGOM	José Arturo De Nova Vázquez		GBIF	0	1	0	0	1	0	0	1	0	0	0	0	0	0	0	0	1	0	0
303	Anredera vesicaria	Basellaceae	San Luis Potosí	22.136987	-98.928647	2013	QMEX	José Arturo De Nova Vázquez		GBIF	0	1	0	0	1	0	0	1	0	0	0	0	0	0	0	0	1	0	0
305	Anredera vesicaria	Basellaceae	San Luis Potosí	21.999136	-99.127299	2004	SLPM	José García Pérez con Javier Fortanelli Martínez	3598	SLPM	0	1	0	0	1	0	0	1	0	0	0	0	0	0	0	0	1	0	0
317	Ardisia escallonioides	Primulaceae	San Luis Potosí	21.619591	-98.904384	1978	SLPM	J. Alcorn	1937	SLPM	0	1	0	0	0	0	0	0	0	0	0	0	0	1	0	0	0	1	0
307	Ardisia escallonioides	Primulaceae	Veracruz de Ignacio de la Llave	21.433	-98.033	2001	MEXU	C. Durán E.; A. Rincón G.		GBIF	0	1	0	0	0	0	0	0	0	0	0	0	0	1	0	0	0	1	0
308	Ardisia escallonioides	Primulaceae	Veracruz de Ignacio de la Llave	21.433333	-98.033333	2001	UCAM	C. Durán E.; A. Rincón G.		GBIF	0	1	0	0	0	0	0	0	0	0	0	0	0	1	0	0	0	1	0
309	Ardisia escallonioides	Primulaceae	Veracruz de Ignacio de la Llave	21.433333	-98.033333	2001	CICY	C. Durán E.; A. Rincón G.		GBIF	0	1	0	0	0	0	0	0	0	0	0	0	0	1	0	0	0	1	0
319	Ardisia escallonioides	Primulaceae	San Luis Potosí	21.8503324	-98.9393756	1943	LL	C. L. Lundell		GBIF	0	1	0	0	0	0	0	0	0	0	0	0	0	1	0	0	0	1	0
306	Ardisia escallonioides	Primulaceae	Veracruz de Ignacio de la Llave	21.526944	-97.990278	2001	XAL	C.M. Durán-Espinosa; A. Rincó G.		GBIF	0	1	0	0	0	0	0	0	0	0	0	0	0	1	0	0	0	1	0
321	Ardisia escallonioides	Primulaceae	San Luis Potosí	21.911111	-98.989167	1981	ENCB	Fryxell; W. R. Anderson		GBIF	0	1	0	0	0	0	0	0	0	0	0	0	0	1	0	0	0	1	0
325	Ardisia escallonioides	Primulaceae	San Luis Potosí	21.968611	-99.015278	1981	ENCB	Fryxell; W. R. Anderson		GBIF	0	1	0	0	0	0	0	0	0	0	0	0	0	1	0	0	0	1	0
322	Ardisia escallonioides	Primulaceae	San Luis Potosí	22.133	-99	1969	MEXU	G. Breckon; R. Hildreth; D. Randall		GBIF	0	1	0	0	0	0	0	0	0	0	0	0	0	1	0	0	0	1	0
323	Ardisia escallonioides	Primulaceae	San Luis Potosí	22.1333	-99	1969	Tropicos	Gary J. Breckon	1206	GBIF	0	1	0	0	0	0	0	0	0	0	0	0	0	1	0	0	0	1	0
324	Ardisia escallonioides	Primulaceae	San Luis Potosí	22.13333	-99	1969	Tropicos	Gary J. Breckon	1206	GBIF	0	1	0	0	0	0	0	0	0	0	0	0	0	1	0	0	0	1	0
313	Ardisia escallonioides	Primulaceae	San Luis Potosí	21.6620151	-98.8224092	1978	TEX	J. Alcorn		GBIF	0	1	0	0	0	0	0	0	0	0	0	0	0	1	0	0	0	1	0
314	Ardisia escallonioides	Primulaceae	San Luis Potosí	21.635624	-98.8946298	1978	TEX	J. Alcorn		GBIF	0	1	0	0	0	0	0	0	0	0	0	0	0	1	0	0	0	1	0
315	Ardisia escallonioides	Primulaceae	San Luis Potosí	21.635624	-98.8946298	1978	TEX	J. Alcorn		GBIF	0	1	0	0	0	0	0	0	0	0	0	0	0	1	0	0	0	1	0
316	Ardisia escallonioides	Primulaceae	San Luis Potosí	21.6203447	-98.9029709	1979	TEX	J. Alcorn		GBIF	0	1	0	0	0	0	0	0	0	0	0	0	0	1	0	0	0	1	0
318	Ardisia escallonioides	Primulaceae	San Luis Potosí	21.6203447	-98.907494	1978	TEX	J. Alcorn		GBIF	0	1	0	0	0	0	0	0	0	0	0	0	0	1	0	0	0	1	0
320	Ardisia escallonioides	Primulaceae	San Luis Potosí	21.625	-98.941667	1978	NY	J. Alcorn		GBIF	0	1	0	0	0	0	0	0	0	0	0	0	0	1	0	0	0	1	0
328	Ardisia escallonioides	Primulaceae	San Luis Potosí	22.1014408	-99.0932903	1959	LL	J. Rzedowski		GBIF	0	1	0	0	0	0	0	0	0	0	0	0	0	1	0	0	0	1	0
311	Ardisia escallonioides	Primulaceae	Veracruz de Ignacio de la Llave	21.345	-98.226111	1858	GH	L.C. Ervendberg		GBIF	0	1	0	0	0	0	0	0	0	0	0	0	0	1	0	0	0	1	0
310	Ardisia escallonioides	Primulaceae	Veracruz de Ignacio de la Llave	21.183333	-98.066667	1981	LL	Not available		GBIF	0	1	0	0	0	0	0	0	0	0	0	0	0	1	0	0	0	1	0
326	Ardisia escallonioides	Primulaceae	San Luis Potosí	22.016667	-99.066667	1981	Plants	P. A. Fryxell; W. R. Anderson	3546	GBIF	0	1	0	0	0	0	0	0	0	0	0	0	0	1	0	0	0	1	0
327	Ardisia escallonioides	Primulaceae	San Luis Potosí	22.103056	-99.086944	1959	ENCB	Rzedowski		GBIF	0	1	0	0	0	0	0	0	0	0	0	0	0	1	0	0	0	1	0
312	Ardisia escallonioides	Primulaceae	San Luis Potosí	22.06121	-98.57072	2021	SLPM	Yazmín González Avilés	171	SLPM	0	1	0	0	0	0	0	0	0	0	0	0	0	1	0	0	0	1	0
5322	Ardisia nigrescens	Primulaceae	Veracruz de Ignacio de la Llave	21.174167	-98.031111	1970	XAL	F. Chiang C.		GBIF	0	1	0	0	0	0	0	0	0	0	0	0	0	0	0	0	0	0	0
5323	Ardisia nigrescens	Primulaceae	San Luis Potosí	21.625	-98.925	1979	NY	J. Alcorn		GBIF	0	1	0	0	0	0	0	0	0	0	0	0	0	0	0	0	0	0	0
340	Argemone mexicana	Papaveraceae	San Luis Potosí	21.995632	-99.024519	2019	Observations	Alejandro Aguilar Fernández		GBIF	0	0	0	0	0	0	0	0	1	0	0	0	0	0	0	0	0	0	0
344	Argemone mexicana	Papaveraceae	San Luis Potosí	21.822149	-99.146743	2018	Observations	Alejandro Aguilar Fernández		GBIF	0	0	0	0	0	0	0	0	1	0	0	0	0	0	0	0	0	0	0
345	Argemone mexicana	Papaveraceae	San Luis Potosí	21.792832	-99.166325	2023	Observations	claudiaanabel		GBIF	0	0	0	0	0	0	0	0	1	0	0	0	0	0	0	0	0	0	0
341	Argemone mexicana	Papaveraceae	San Luis Potosí	21.837647	-99.029358	2018	Observations	emmanuelocejo		GBIF	0	0	0	0	0	0	0	0	1	0	0	0	0	0	0	0	0	0	0
330	Argemone mexicana	Papaveraceae	San Luis Potosí	21.6203447	-98.9029709	1979	TEX	J. Alcorn		GBIF	0	0	0	0	0	0	0	0	1	0	0	0	0	0	0	0	0	0	0
332	Argemone mexicana	Papaveraceae	San Luis Potosí	21.625	-98.908333	1979	NY	J. Alcorn		GBIF	0	0	0	0	0	0	0	0	1	0	0	0	0	0	0	0	0	0	0
331	Argemone mexicana	Papaveraceae	San Luis Potosí	21.619591	-98.904384	1979	SLPM	J. Alcorn	2492	SLPM	0	0	0	0	0	0	0	0	1	0	0	0	0	0	0	0	0	0	0
337	Argemone mexicana	Papaveraceae	San Luis Potosí	21.975616	-99.019196	2019	Observations	Marco Cervantes		GBIF	0	0	0	0	0	0	0	0	1	0	0	0	0	0	0	0	0	0	0
347	Argemone mexicana	Papaveraceae	San Luis Potosí	21.886631	-99.236376	2018	Observations	Marco Cervantes		GBIF	0	0	0	0	0	0	0	0	1	0	0	0	0	0	0	0	0	0	0
343	Argemone mexicana	Papaveraceae	San Luis Potosí	21.829167	-99.146111	2018	Observations	Móica Aguilar/Obed Godinez		GBIF	0	0	0	0	0	0	0	0	1	0	0	0	0	0	0	0	0	0	0
333	Argemone mexicana	Papaveraceae	San Luis Potosí	21.980706	-98.934509	2024	Observations	PRAC VALLES		GBIF	0	0	0	0	0	0	0	0	1	0	0	0	0	0	0	0	0	0	0
334	Argemone mexicana	Papaveraceae	San Luis Potosí	21.985177	-98.93836	2020	Observations	PRAC VALLES		GBIF	0	0	0	0	0	0	0	0	1	0	0	0	0	0	0	0	0	0	0
335	Argemone mexicana	Papaveraceae	San Luis Potosí	21.979073	-99.01733	2023	Observations	PRAC VALLES		GBIF	0	0	0	0	0	0	0	0	1	0	0	0	0	0	0	0	0	0	0
336	Argemone mexicana	Papaveraceae	San Luis Potosí	21.978411	-99.017503	2023	Observations	PRAC VALLES		GBIF	0	0	0	0	0	0	0	0	1	0	0	0	0	0	0	0	0	0	0
329	Argemone mexicana	Papaveraceae	San Luis Potosí	21.548045	-98.812334	2018	Observations	Roberto (Khin) Espinoza		GBIF	0	0	0	0	0	0	0	0	1	0	0	0	0	0	0	0	0	0	0
342	Argemone mexicana	Papaveraceae	San Luis Potosí	22.351389	-99.031667	1956	ENCB	Rzedowski		GBIF	0	0	0	0	0	0	0	0	1	0	0	0	0	0	0	0	0	0	0
338	Argemone mexicana	Papaveraceae	San Luis Potosí	21.983505	-99.019241	2021	Observations	Salvador Luna Vargas		GBIF	0	0	0	0	0	0	0	0	1	0	0	0	0	0	0	0	0	0	0
339	Argemone mexicana	Papaveraceae	San Luis Potosí	21.985741	-99.020592	2021	Observations	Salvador Luna Vargas		GBIF	0	0	0	0	0	0	0	0	1	0	0	0	0	0	0	0	0	0	0
346	Argemone mexicana	Papaveraceae	San Luis Potosí	22.39646	-99.211234	2020	Observations	Salvador Luna Vargas		GBIF	0	0	0	0	0	0	0	0	1	0	0	0	0	0	0	0	0	0	0
349	Aristolochia littoralis	Aristolochiaceae	San Luis Potosí	21.635624	-98.8946298	1979	TEX	J. Alcorn		GBIF	0	0	0	0	0	0	0	0	0	1	0	0	0	1	0	0	0	0	0
348	Aristolochia littoralis	Aristolochiaceae	San Luis Potosí	21.634193	-98.894466	1979	SLPM	J. Alcorn	2742	SLPM	0	0	0	0	0	0	0	0	0	1	0	0	0	1	0	0	0	0	0
350	Aristolochia orbicularis	Aristolochiaceae	San Luis Potosí	21.634193	-98.894466	1979	SLPM	J. Alcorn	1959	SLPM	0	0	0	0	0	0	0	1	0	1	0	0	0	0	0	0	0	0	0
352	Artemisia ludoviciana	Asteraceae	Veracruz de Ignacio de la Llave	21.344833	-98.269493	1978	TEX	J. Alcorn		GBIF	0	1	0	0	1	0	0	0	0	0	1	0	0	0	1	0	0	1	0
353	Artemisia ludoviciana	Asteraceae	Veracruz de Ignacio de la Llave	21.344833	-98.269493	1978	TEX	J. Alcorn		GBIF	0	1	0	0	1	0	0	0	0	0	1	0	0	0	1	0	0	1	0
354	Artemisia ludoviciana	Asteraceae	Veracruz de Ignacio de la Llave	21.52	-98.385		XAL	Not available		GBIF	0	1	0	0	1	0	0	0	0	0	1	0	0	0	1	0	0	1	0
351	Artemisia ludoviciana	Asteraceae	Veracruz de Ignacio de la Llave	21.295	-98.183333	1989	IEB	P. Zamora C.		GBIF	0	1	0	0	1	0	0	0	0	0	1	0	0	0	1	0	0	1	0
355	Artemisia ludoviciana	Asteraceae	San Luis Potosí	21.853966	-99.076111	2021	Observations	Salvador Luna Vargas		GBIF	0	1	0	0	1	0	0	0	0	0	1	0	0	0	1	0	0	1	0
357	Arundinella berteroniana	Poaceae	San Luis Potosí	21.608063	-99.001488	1979	SLPM	J. Alcorn	2749	SLPM	0	0	0	0	0	0	0	0	0	0	0	0	0	0	0	0	1	0	0
358	Arundinella berteroniana	Poaceae	San Luis Potosí	21.97	-99.25	1905	Tropicos	Edward Palmer	652	GBIF	0	0	0	0	0	0	0	0	0	0	0	0	0	0	0	0	1	0	0
356	Arundinella berteroniana	Poaceae	San Luis Potosí	21.6049584	-98.8973247	1979	TEX	J. Alcorn		GBIF	0	0	0	0	0	0	0	0	0	0	0	0	0	0	0	0	1	0	0
361	Arundo donax	Poaceae	San Luis Potosí	21.592757	-98.964774	1979	SLPM	J. Alcorn	3331	SLPM	0	0	0	0	0	0	0	1	0	0	0	0	0	0	0	0	1	1	0
363	Arundo donax	Poaceae	San Luis Potosí	21.837945	-99.028419	2020	Observations	emmanuelocejo		GBIF	0	0	0	0	0	0	0	1	0	0	0	0	0	0	0	0	1	1	0
360	Arundo donax	Poaceae	San Luis Potosí	22.299167	-98.9525	2017	NO APLICA	Horacio Valdemar Bárcenas Rodríguez		GBIF	0	0	0	0	0	0	0	1	0	0	0	0	0	0	0	0	1	1	0
359	Arundo donax	Poaceae	San Luis Potosí	21.592281	-98.940122	1979	TEX	J. Alcorn		GBIF	0	0	0	0	0	0	0	1	0	0	0	0	0	0	0	0	1	1	0
362	Arundo donax	Poaceae	San Luis Potosí	21.591667	-98.975	1979	NY	J. Alcorn		GBIF	0	0	0	0	0	0	0	1	0	0	0	0	0	0	0	0	1	1	0
364	Asclepias curassavica	Apocynaceae	Veracruz de Ignacio de la Llave	21.41	-97.65		Tropicos	* CURSO INFANTIL POPULAR	1117	GBIF	0	0	0	0	0	0	0	0	0	0	1	0	0	1	0	0	1	1	0
365	Asclepias curassavica	Apocynaceae	Veracruz de Ignacio de la Llave	21.41	-97.65		Tropicos	* CURSO INFANTIL POPULAR	1119	GBIF	0	0	0	0	0	0	0	0	0	0	1	0	0	1	0	0	1	1	0
388	Asclepias curassavica	Apocynaceae	San Luis Potosí	22.1405278	-98.903659	2017	SLPM	A. K. Gudiño-Cano	542	SLPM	0	0	0	0	0	0	0	0	0	0	1	0	0	1	0	0	1	1	0
434	Asclepias curassavica	Apocynaceae	San Luis Potosí	21.599097	-99.101622	2023	Observations	adyrdgza23		GBIF	0	0	0	0	0	0	0	0	0	0	1	0	0	1	0	0	1	1	0
416	Asclepias curassavica	Apocynaceae	San Luis Potosí	21.986386	-99.020844	2024	Observations	Alejandro Aguilar Fernández		GBIF	0	0	0	0	0	0	0	0	0	0	1	0	0	1	0	0	1	1	0
422	Asclepias curassavica	Apocynaceae	San Luis Potosí	22.06956	-99.046358	2022	Observations	Alejandro Aguilar Fernández		GBIF	0	0	0	0	0	0	0	0	0	0	1	0	0	1	0	0	1	1	0
417	Asclepias curassavica	Apocynaceae	San Luis Potosí	21.622495	-99.024267	2022	Observations	Alicia Mastretta Yanes		GBIF	0	0	0	0	0	0	0	0	0	0	1	0	0	1	0	0	1	1	0
419	Asclepias curassavica	Apocynaceae	San Luis Potosí	21.617736	-99.030933	2022	Observations	Alicia Mastretta Yanes		GBIF	0	0	0	0	0	0	0	0	0	0	1	0	0	1	0	0	1	1	0
431	Asclepias curassavica	Apocynaceae	San Luis Potosí	21.60002	-99.099501	2022	Observations	Alicia Mastretta Yanes		GBIF	0	0	0	0	0	0	0	0	0	0	1	0	0	1	0	0	1	1	0
407	Asclepias curassavica	Apocynaceae	San Luis Potosí	21.4875	-98.98778	1992	MEXU	Alma Velázquez		GBIF	0	0	0	0	0	0	0	0	0	0	1	0	0	1	0	0	1	1	0
389	Asclepias curassavica	Apocynaceae	San Luis Potosí	22.140528	-98.903659	2017	IBUG	Ana Karem Gudiño Cano		GBIF	0	0	0	0	0	0	0	0	0	0	1	0	0	1	0	0	1	1	0
390	Asclepias curassavica	Apocynaceae	San Luis Potosí	22.140528	-98.903659	2017	SLPM	Ana Karem Gudiño Cano		GBIF	0	0	0	0	0	0	0	0	0	0	1	0	0	1	0	0	1	1	0
391	Asclepias curassavica	Apocynaceae	San Luis Potosí	22.140528	-98.903659	2017	QMEX	Ana Karem Gudiño Cano		GBIF	0	0	0	0	0	0	0	0	0	0	1	0	0	1	0	0	1	1	0
367	Asclepias curassavica	Apocynaceae	Veracruz de Ignacio de la Llave	21.391111	-97.676667		XAL	C. I. P.		GBIF	0	0	0	0	0	0	0	0	0	0	1	0	0	1	0	0	1	1	0
368	Asclepias curassavica	Apocynaceae	Veracruz de Ignacio de la Llave	21.391111	-97.676667		XAL	C. I. P.		GBIF	0	0	0	0	0	0	0	0	0	0	1	0	0	1	0	0	1	1	0
425	Asclepias curassavica	Apocynaceae	San Luis Potosí	21.627659	-99.058603	2021	Observations	Carlos García Casanova		GBIF	0	0	0	0	0	0	0	0	0	0	1	0	0	1	0	0	1	1	0
427	Asclepias curassavica	Apocynaceae	San Luis Potosí	21.805915	-99.070862	2022	Observations	Carlos García Casanova		GBIF	0	0	0	0	0	0	0	0	0	0	1	0	0	1	0	0	1	1	0
444	Asclepias curassavica	Apocynaceae	San Luis Potosí	21.991667	-99.161667	1975	ENCB	E. Gutiérrez		GBIF	0	0	0	0	0	0	0	0	0	0	1	0	0	1	0	0	1	1	0
418	Asclepias curassavica	Apocynaceae	San Luis Potosí	21.829705	-99.027533	2019	Observations	emmanuelocejo		GBIF	0	0	0	0	0	0	0	0	0	0	1	0	0	1	0	0	1	1	0
376	Asclepias curassavica	Apocynaceae	Veracruz de Ignacio de la Llave	21.266667	-97.883333	1981	XAL	G. Castillo C.; A. C. Benavides M.		GBIF	0	0	0	0	0	0	0	0	0	0	1	0	0	1	0	0	1	1	0
377	Asclepias curassavica	Apocynaceae	Veracruz de Ignacio de la Llave	21.266667	-97.883333	1981	XAL	G. Castillo-Campos; A. Benavides M.		GBIF	0	0	0	0	0	0	0	0	0	0	1	0	0	1	0	0	1	1	0
414	Asclepias curassavica	Apocynaceae	San Luis Potosí	21.942278	-99.013756	2021	Observations	Gabriela López Murillo		GBIF	0	0	0	0	0	0	0	0	0	0	1	0	0	1	0	0	1	1	0
423	Asclepias curassavica	Apocynaceae	San Luis Potosí	21.982522	-99.049543	2024	Observations	Gabriela López Murillo		GBIF	0	0	0	0	0	0	0	0	0	0	1	0	0	1	0	0	1	1	0
412	Asclepias curassavica	Apocynaceae	San Luis Potosí	21.98	-99	1937	Tropicos	George L. Fisher	s.n. 1937	GBIF	0	0	0	0	0	0	0	0	0	0	1	0	0	1	0	0	1	1	0
442	Asclepias curassavica	Apocynaceae	San Luis Potosí	21.803338	-99.141773	2023	Observations	irma		GBIF	0	0	0	0	0	0	0	0	0	0	1	0	0	1	0	0	1	1	0
386	Asclepias curassavica	Apocynaceae	San Luis Potosí	21.6352371	-98.8945448	1978	TEX	J. Alcorn		GBIF	0	0	0	0	0	0	0	0	0	0	1	0	0	1	0	0	1	1	0
387	Asclepias curassavica	Apocynaceae	San Luis Potosí	21.6199577	-98.9028869	1978	TEX	J. Alcorn		GBIF	0	0	0	0	0	0	0	0	0	0	1	0	0	1	0	0	1	1	0
405	Asclepias curassavica	Apocynaceae	San Luis Potosí	22.0918256	-98.9825566	1978	TEX	J. E. Fryxell		GBIF	0	0	0	0	0	0	0	0	0	0	1	0	0	1	0	0	1	1	0
375	Asclepias curassavica	Apocynaceae	Veracruz de Ignacio de la Llave	21.283	-97.85	1979	MEXU	J. I. Calzada		GBIF	0	0	0	0	0	0	0	0	0	0	1	0	0	1	0	0	1	1	0
372	Asclepias curassavica	Apocynaceae	Veracruz de Ignacio de la Llave	21.330278	-97.833055	1979	XAL	J.I. Calzada		GBIF	0	0	0	0	0	0	0	0	0	0	1	0	0	1	0	0	1	1	0
378	Asclepias curassavica	Apocynaceae	Veracruz de Ignacio de la Llave	21.266667	-97.883333	1981	XAL	J.L. Tapia M.		GBIF	0	0	0	0	0	0	0	0	0	0	1	0	0	1	0	0	1	1	0
379	Asclepias curassavica	Apocynaceae	Veracruz de Ignacio de la Llave	21.266667	-97.883333	1981	XAL	J.L. Tapia M.		GBIF	0	0	0	0	0	0	0	0	0	0	1	0	0	1	0	0	1	1	0
406	Asclepias curassavica	Apocynaceae	San Luis Potosí	22.11978	-98.987262	2022	Observations	Joel Díaz López		GBIF	0	0	0	0	0	0	0	0	0	0	1	0	0	1	0	0	1	1	0
424	Asclepias curassavica	Apocynaceae	San Luis Potosí	21.956118	-99.051657	2021	Observations	Joel Díaz López		GBIF	0	0	0	0	0	0	0	0	0	0	1	0	0	1	0	0	1	1	0
426	Asclepias curassavica	Apocynaceae	San Luis Potosí	21.491002	-99.069544	2022	Observations	Joel Díaz López		GBIF	0	0	0	0	0	0	0	0	0	0	1	0	0	1	0	0	1	1	0
428	Asclepias curassavica	Apocynaceae	San Luis Potosí	21.495356	-99.072316	2022	Observations	Joel Díaz López		GBIF	0	0	0	0	0	0	0	0	0	0	1	0	0	1	0	0	1	1	0
408	Asclepias curassavica	Apocynaceae	San Luis Potosí	21.4875	-98.98778	1983	MEXU	José Luis Villaseñor		GBIF	0	0	0	0	0	0	0	0	0	0	1	0	0	1	0	0	1	1	0
383	Asclepias curassavica	Apocynaceae	Veracruz de Ignacio de la Llave	21.596031	-98.461905	2021	Observations	Jovany Hernández Aguilar		GBIF	0	0	0	0	0	0	0	0	0	0	1	0	0	1	0	0	1	1	0
373	Asclepias curassavica	Apocynaceae	Veracruz de Ignacio de la Llave	21.28	-97.85	1979	Tropicos	Juan Ismael Calzada	5538	GBIF	0	0	0	0	0	0	0	0	0	0	1	0	0	1	0	0	1	1	0
374	Asclepias curassavica	Apocynaceae	Veracruz de Ignacio de la Llave	21.28	-97.85	1979	Tropicos	Juan Ismael Calzada	5538	GBIF	0	0	0	0	0	0	0	0	0	0	1	0	0	1	0	0	1	1	0
445	Asclepias curassavica	Apocynaceae	San Luis Potosí	21.991667	-99.161667	1974	ENCB	K. Hiramatsu		GBIF	0	0	0	0	0	0	0	0	0	0	1	0	0	1	0	0	1	1	0
380	Asclepias curassavica	Apocynaceae	Veracruz de Ignacio de la Llave	21.266667	-97.883333	1981	XAL	L. Tapia M.; F. Vázquez B.		GBIF	0	0	0	0	0	0	0	0	0	0	1	0	0	1	0	0	1	1	0
381	Asclepias curassavica	Apocynaceae	Veracruz de Ignacio de la Llave	21.266667	-97.883333	1981	XAL	L. Tapia M.; F. Vázquez B.		GBIF	0	0	0	0	0	0	0	0	0	0	1	0	0	1	0	0	1	1	0
409	Asclepias curassavica	Apocynaceae	San Luis Potosí	21.4875	-98.98778	1992	MEXU	Leó J. S.		GBIF	0	0	0	0	0	0	0	0	0	0	1	0	0	1	0	0	1	1	0
413	Asclepias curassavica	Apocynaceae	San Luis Potosí	21.98	-99	1937	Tropicos	Leslie A. Kenoyer	s.n. 1937	GBIF	0	0	0	0	0	0	0	0	0	0	1	0	0	1	0	0	1	1	0
436	Asclepias curassavica	Apocynaceae	San Luis Potosí	21.501434	-99.105437	2023	Observations	Luis Stevens		GBIF	0	0	0	0	0	0	0	0	0	0	1	0	0	1	0	0	1	1	0
443	Asclepias curassavica	Apocynaceae	San Luis Potosí	21.795939	-99.146581	2018	Observations	Manuel Guillermo Millán Otero		GBIF	0	0	0	0	0	0	0	0	0	0	1	0	0	1	0	0	1	1	0
415	Asclepias curassavica	Apocynaceae	San Luis Potosí	21.975616	-99.019196	2019	Observations	Marco Cervantes		GBIF	0	0	0	0	0	0	0	0	0	0	1	0	0	1	0	0	1	1	0
403	Asclepias curassavica	Apocynaceae	San Luis Potosí	22.073456	-98.969369	2022	Observations	Melissa Treviño		GBIF	0	0	0	0	0	0	0	0	0	0	1	0	0	1	0	0	1	1	0
420	Asclepias curassavica	Apocynaceae	San Luis Potosí	21.949518	-99.034734	2017	Observations	Móica Aguilar/Obed Godinez		GBIF	0	0	0	0	0	0	0	0	0	0	1	0	0	1	0	0	1	1	0
421	Asclepias curassavica	Apocynaceae	San Luis Potosí	21.949503	-99.034751	2017	Observations	Móica Aguilar/Obed Godinez		GBIF	0	0	0	0	0	0	0	0	0	0	1	0	0	1	0	0	1	1	0
366	Asclepias curassavica	Apocynaceae	Veracruz de Ignacio de la Llave	21.416667	-97.65		XAL	Not available		GBIF	0	0	0	0	0	0	0	0	0	0	1	0	0	1	0	0	1	1	0
369	Asclepias curassavica	Apocynaceae	Veracruz de Ignacio de la Llave	21.391111	-97.676667		XAL	Not available		GBIF	0	0	0	0	0	0	0	0	0	0	1	0	0	1	0	0	1	1	0
433	Asclepias curassavica	Apocynaceae	San Luis Potosí	21.598939	-99.10162	2018	Observations	Oscar Alejandro Morales Juárez		GBIF	0	0	0	0	0	0	0	0	0	0	1	0	0	1	0	0	1	1	0
435	Asclepias curassavica	Apocynaceae	San Luis Potosí	21.600964	-99.104442	2018	Observations	Oscar Alejandro Morales Juárez		GBIF	0	0	0	0	0	0	0	0	0	0	1	0	0	1	0	0	1	1	0
440	Asclepias curassavica	Apocynaceae	San Luis Potosí	21.804277	-99.140837	2018	Observations	Oscar Alejandro Morales Juárez		GBIF	0	0	0	0	0	0	0	0	0	0	1	0	0	1	0	0	1	1	0
396	Asclepias curassavica	Apocynaceae	San Luis Potosí	21.985279	-98.938344	2021	Observations	PRAC VALLES		GBIF	0	0	0	0	0	0	0	0	0	0	1	0	0	1	0	0	1	1	0
398	Asclepias curassavica	Apocynaceae	San Luis Potosí	21.983644	-98.959555	2022	Observations	PRAC VALLES		GBIF	0	0	0	0	0	0	0	0	0	0	1	0	0	1	0	0	1	1	0
399	Asclepias curassavica	Apocynaceae	San Luis Potosí	21.983609	-98.959557	2022	Observations	PRAC VALLES		GBIF	0	0	0	0	0	0	0	0	0	0	1	0	0	1	0	0	1	1	0
400	Asclepias curassavica	Apocynaceae	San Luis Potosí	21.983623	-98.959583	2019	Observations	PRAC VALLES		GBIF	0	0	0	0	0	0	0	0	0	0	1	0	0	1	0	0	1	1	0
401	Asclepias curassavica	Apocynaceae	San Luis Potosí	21.983649	-98.959588	2024	Observations	PRAC VALLES		GBIF	0	0	0	0	0	0	0	0	0	0	1	0	0	1	0	0	1	1	0
402	Asclepias curassavica	Apocynaceae	San Luis Potosí	21.983652	-98.959596	2023	Observations	PRAC VALLES		GBIF	0	0	0	0	0	0	0	0	0	0	1	0	0	1	0	0	1	1	0
404	Asclepias curassavica	Apocynaceae	San Luis Potosí	21.974753	-98.971746	2021	Observations	PRAC VALLES		GBIF	0	0	0	0	0	0	0	0	0	0	1	0	0	1	0	0	1	1	0
370	Asclepias curassavica	Apocynaceae	Veracruz de Ignacio de la Llave	21.340392	-97.685451	2000	Plants	R. Puente	1899	GBIF	0	0	0	0	0	0	0	0	0	0	1	0	0	1	0	0	1	1	0
437	Asclepias curassavica	Apocynaceae	San Luis Potosí	21.612637	-99.108391	2020	Observations	Saldaña G. Julian		GBIF	0	0	0	0	0	0	0	0	0	0	1	0	0	1	0	0	1	1	0
441	Asclepias curassavica	Apocynaceae	San Luis Potosí	21.803428	-99.141753	2023	Observations	Salvador Cabrera		GBIF	0	0	0	0	0	0	0	0	0	0	1	0	0	1	0	0	1	1	0
446	Asclepias curassavica	Apocynaceae	San Luis Potosí	21.794183	-99.162567	2023	Observations	Salvador Cabrera		GBIF	0	0	0	0	0	0	0	0	0	0	1	0	0	1	0	0	1	1	0
410	Asclepias curassavica	Apocynaceae	San Luis Potosí	21.992451	-98.992348	2022	Observations	Salvador Luna Vargas		GBIF	0	0	0	0	0	0	0	0	0	0	1	0	0	1	0	0	1	1	0
429	Asclepias curassavica	Apocynaceae	San Luis Potosí	21.876271	-99.083301	2020	Observations	Salvador Luna Vargas		GBIF	0	0	0	0	0	0	0	0	0	0	1	0	0	1	0	0	1	1	0
430	Asclepias curassavica	Apocynaceae	San Luis Potosí	21.878353	-99.087908	2020	Observations	Salvador Luna Vargas		GBIF	0	0	0	0	0	0	0	0	0	0	1	0	0	1	0	0	1	1	0
439	Asclepias curassavica	Apocynaceae	San Luis Potosí	21.847181	-99.134232	2022	Observations	Salvador Luna Vargas		GBIF	0	0	0	0	0	0	0	0	0	0	1	0	0	1	0	0	1	1	0
448	Asclepias curassavica	Apocynaceae	San Luis Potosí	21.875174	-99.240429	2021	Observations	Salvador Luna Vargas		GBIF	0	0	0	0	0	0	0	0	0	0	1	0	0	1	0	0	1	1	0
447	Asclepias curassavica	Apocynaceae	San Luis Potosí	21.93539	-99.169472	2022	Observations	Sergio Escutia		GBIF	0	0	0	0	0	0	0	0	0	0	1	0	0	1	0	0	1	1	0
397	Asclepias curassavica	Apocynaceae	San Luis Potosí	21.843111	-98.938747	1940	LL	T. C. Frye; E. M. Frye		GBIF	0	0	0	0	0	0	0	0	0	0	1	0	0	1	0	0	1	1	0
432	Asclepias curassavica	Apocynaceae	San Luis Potosí	21.598986	-99.101573	2023	Observations	taniaortega		GBIF	0	0	0	0	0	0	0	0	0	0	1	0	0	1	0	0	1	1	0
392	Asclepias curassavica	Apocynaceae	San Luis Potosí	21.974722	-98.921944	2016	Observations	Yadira Castillo		GBIF	0	0	0	0	0	0	0	0	0	0	1	0	0	1	0	0	1	1	0
393	Asclepias curassavica	Apocynaceae	San Luis Potosí	21.974722	-98.921944	2016	Observations	Yadira Castillo		GBIF	0	0	0	0	0	0	0	0	0	0	1	0	0	1	0	0	1	1	0
395	Asclepias curassavica	Apocynaceae	San Luis Potosí	21.978638	-98.933698	2016	Observations	Yadira Castillo		GBIF	0	0	0	0	0	0	0	0	0	0	1	0	0	1	0	0	1	1	0
411	Asclepias curassavica	Apocynaceae	San Luis Potosí	21.971003	-98.99839	2016	Observations	Yadira Castillo		GBIF	0	0	0	0	0	0	0	0	0	0	1	0	0	1	0	0	1	1	0
384	Asclepias curassavica	Apocynaceae	San Luis Potosí	22.06121	-98.57072	2021	SLPM	Yazmín González Avilés	17	SLPM	0	0	0	0	0	0	0	0	0	0	1	0	0	1	0	0	1	1	0
371	Asclepias curassavica	Apocynaceae	Veracruz de Ignacio de la Llave	21.17	-97.739441	2017		Not available		GBIF	0	0	0	0	0	0	0	0	0	0	1	0	0	1	0	0	1	1	0
382	Asclepias curassavica	Apocynaceae	Veracruz de Ignacio de la Llave	21.217045	-98.126195	2021		Not available		GBIF	0	0	0	0	0	0	0	0	0	0	1	0	0	1	0	0	1	1	0
394	Asclepias curassavica	Apocynaceae	San Luis Potosí	21.69178	-98.923135	2020		Not available		GBIF	0	0	0	0	0	0	0	0	0	0	1	0	0	1	0	0	1	1	0
385	Asclepias curassavica	Apocynaceae	San Luis Potosí	21.634193	-98.894466	1978	SLPM	J. Alcorn	1601	SLPM	0	0	0	0	0	0	0	0	0	0	1	0	0	1	0	0	1	1	0
450	Asplenium pumilum	Aspleniaceae	Veracruz de Ignacio de la Llave	21.386111	-98.148611	1982	XAL	F. Ventura A.		GBIF	0	0	0	0	0	0	1	0	0	0	0	0	0	0	0	1	0	0	0
452	Asplenium pumilum	Aspleniaceae	San Luis Potosí	21.625	-98.908333	1978	NY	J. Alcorn		GBIF	0	0	0	0	0	0	1	0	0	0	0	0	0	0	0	1	0	0	0
451	Asplenium pumilum	Aspleniaceae	Veracruz de Ignacio de la Llave	21.350642	-98.225704	1858		L. C. Ervendberg	s.n.	GBIF	0	0	0	0	0	0	1	0	0	0	0	0	0	0	0	1	0	0	0
449	Asplenium pumilum	Aspleniaceae	Veracruz de Ignacio de la Llave	21.266667	-97.883333	1981	XAL	L. Tapia M.; F. Vázquez B.		GBIF	0	0	0	0	0	0	1	0	0	0	0	0	0	0	0	1	0	0	0
453	Asplenium pumilum	Aspleniaceae	San Luis Potosí	21.652509	-99.037397	1979	SLPM	J. Alcorn	2829	SLPM	0	0	0	0	0	0	1	0	0	0	0	0	0	0	0	1	0	0	0
454	Astraea lobata	Euphorbiaceae	San Luis Potosí	21.6203447	-98.9029709	1979	TEX	J. Alcorn		GBIF	0	0	0	0	0	0	0	0	0	0	1	0	0	0	0	0	0	0	0
455	Astraea lobata	Euphorbiaceae	San Luis Potosí	21.6203447	-98.9029709	1978	TEX	J. Alcorn		GBIF	0	0	0	0	0	0	0	0	0	0	1	0	0	0	0	0	0	0	0
457	Astraea lobata	Euphorbiaceae	San Luis Potosí	21.625	-98.908333	1979	NY	J. Alcorn		GBIF	0	0	0	0	0	0	0	0	0	0	1	0	0	0	0	0	0	0	0
456	Astraea lobata	Euphorbiaceae	San Luis Potosí	21.619591	-98.904384	1978	SLPM	J. Alcorn	1560	SLPM	0	0	0	0	0	0	0	0	0	0	1	0	0	0	0	0	0	0	0
458	Astraea lobata	Euphorbiaceae	San Luis Potosí	21.9639966	-99.189514	1967	LL	J. Rzedowski		GBIF	0	0	0	0	0	0	0	0	0	0	1	0	0	0	0	0	0	0	0
460	Astraea lobata	Euphorbiaceae	San Luis Potosí	21.992232	-99.250896	1967		J. Rzedowski	24386	GBIF	0	0	0	0	0	0	0	0	0	0	1	0	0	0	0	0	0	0	0
459	Astraea lobata	Euphorbiaceae	San Luis Potosí	21.9227	-99.2452	1967	Angiosperms	Jerzy Rzedowski	24386	GBIF	0	0	0	0	0	0	0	0	0	0	1	0	0	0	0	0	0	0	0
461	Astraea lobata	Euphorbiaceae	San Luis Potosí	21.992232	-99.250896	1967	LL	Jerzy Rzedowski		GBIF	0	0	0	0	0	0	0	0	0	0	1	0	0	0	0	0	0	0	0
462	Ateleia gummifera	Fabaceae	San Luis Potosí	21.608333	-98.841667	1978	NY	J. Alcorn		GBIF	0	0	0	0	0	0	0	0	0	0	1	0	0	0	0	0	0	0	0
465	Ateleia gummifera	Fabaceae	San Luis Potosí	21.641667	-98.908333	1978	NY	J. Alcorn		GBIF	0	0	0	0	0	0	0	0	0	0	1	0	0	0	0	0	0	0	0
463	Ateleia gummifera	Fabaceae	San Luis Potosí	21.577531	-98.848016	1978	SLPM	J. Alcorn	2006	SLPM	0	0	0	0	0	0	0	0	0	0	1	0	0	0	0	0	0	0	0
464	Ateleia gummifera	Fabaceae	San Luis Potosí	21.634193	-98.894466	1978	SLPM	J. Alcorn	1848	SLPM	0	0	0	0	0	0	0	0	0	0	1	0	0	0	0	0	0	0	0
509	Bauhinia divaricata	Fabaceae	San Luis Potosí	21.974652	-99.01724	2019	Observations	Alejandro Aguilar Fernández		GBIF	0	1	0	0	0	0	0	0	0	0	1	0	1	0	0	0	1	0	1
491	Bauhinia divaricata	Fabaceae	San Luis Potosí	22.140528	-98.903659	2017	SLPM	Ana Karem Gudiño Cano		GBIF	0	1	0	0	0	0	0	0	0	0	1	0	1	0	0	0	1	0	1
513	Bauhinia divaricata	Fabaceae	San Luis Potosí	21.961924	-99.114093	1998	CHAP	B. Santiago H.		GBIF	0	1	0	0	0	0	0	0	0	0	1	0	1	0	0	0	1	0	1
471	Bauhinia divaricata	Fabaceae	Veracruz de Ignacio de la Llave	21.433	-98.033	2001	MEXU	C. Durán E.; A. Rincón G.		GBIF	0	1	0	0	0	0	0	0	0	0	1	0	1	0	0	0	1	0	1
472	Bauhinia divaricata	Fabaceae	Veracruz de Ignacio de la Llave	21.433333	-98.033333	2001	UCAM	C. Durán E.; A. Rincón G.		GBIF	0	1	0	0	0	0	0	0	0	0	1	0	1	0	0	0	1	0	1
473	Bauhinia divaricata	Fabaceae	Veracruz de Ignacio de la Llave	21.433333	-98.033333	2001	CICY	C. Durán E.; A. Rincón G.		GBIF	0	1	0	0	0	0	0	0	0	0	1	0	1	0	0	0	1	0	1
470	Bauhinia divaricata	Fabaceae	Veracruz de Ignacio de la Llave	21.526944	-97.990278	2001	XAL	C.M. Durán-Espinosa; A. Rincó G.		GBIF	0	1	0	0	0	0	0	0	0	0	1	0	1	0	0	0	1	0	1
499	Bauhinia divaricata	Fabaceae	San Luis Potosí	21.622955	-98.986961	2019	Observations	Carlos G Velazco-Macias		GBIF	0	1	0	0	0	0	0	0	0	0	1	0	1	0	0	0	1	0	1
487	Bauhinia divaricata	Fabaceae	San Luis Potosí	21.841667	-98.841667	1999	QMEX	E. Laclette; A. Domínguez M.		GBIF	0	1	0	0	0	0	0	0	0	0	1	0	1	0	0	0	1	0	1
525	Bauhinia divaricata	Fabaceae	San Luis Potosí	22	-99.26666	1905	Tropicos	Edward Palmer	653	GBIF	0	1	0	0	0	0	0	0	0	0	1	0	1	0	0	0	1	0	1
501	Bauhinia divaricata	Fabaceae	San Luis Potosí	21.829778	-99.001367	2019	Observations	emmanuelocejo		GBIF	0	1	0	0	0	0	0	0	0	0	1	0	1	0	0	0	1	0	1
483	Bauhinia divaricata	Fabaceae	Veracruz de Ignacio de la Llave	21.606667	-98.289722	1983	XAL	F. Vázquez B.		GBIF	0	1	0	0	0	0	0	0	0	0	1	0	1	0	0	0	1	0	1
490	Bauhinia divaricata	Fabaceae	San Luis Potosí	21.6203447	-98.9029709	1978	TEX	J. Alcorn		GBIF	0	1	0	0	0	0	0	0	0	0	1	0	1	0	0	0	1	0	1
493	Bauhinia divaricata	Fabaceae	San Luis Potosí	21.625	-98.908333	1978	NY	J. Alcorn		GBIF	0	1	0	0	0	0	0	0	0	0	1	0	1	0	0	0	1	0	1
480	Bauhinia divaricata	Fabaceae	Veracruz de Ignacio de la Llave	21.344833	-98.269493	1977	TEX	J. Alcorn		GBIF	0	1	0	0	0	0	0	0	0	0	1	0	1	0	0	0	1	0	1
468	Bauhinia divaricata	Fabaceae	Veracruz de Ignacio de la Llave	21.2	-97.917	1979	MEXU	J. I. Calzada		GBIF	0	1	0	0	0	0	0	0	0	0	1	0	1	0	0	0	1	0	1
469	Bauhinia divaricata	Fabaceae	Veracruz de Ignacio de la Llave	21.2	-97.917	1979	MEXU	J. I. Calzada		GBIF	0	1	0	0	0	0	0	0	0	0	1	0	1	0	0	0	1	0	1
481	Bauhinia divaricata	Fabaceae	Veracruz de Ignacio de la Llave	21.65	-98.283	1979	MEXU	J. I. Calzada		GBIF	0	1	0	0	0	0	0	0	0	0	1	0	1	0	0	0	1	0	1
482	Bauhinia divaricata	Fabaceae	Veracruz de Ignacio de la Llave	21.65	-98.283	1979	MEXU	J. I. Calzada		GBIF	0	1	0	0	0	0	0	0	0	0	1	0	1	0	0	0	1	0	1
478	Bauhinia divaricata	Fabaceae	Veracruz de Ignacio de la Llave	21.65	-98.117	1980	MEXU	J. I. Calzada; M. Ayala R.; J. Alvarado		GBIF	0	1	0	0	0	0	0	0	0	0	1	0	1	0	0	0	1	0	1
484	Bauhinia divaricata	Fabaceae	Veracruz de Ignacio de la Llave	21.533	-98.383	1987	MEXU	J. O. RODRIGUEZ M.		GBIF	0	1	0	0	0	0	0	0	0	0	1	0	1	0	0	0	1	0	1
517	Bauhinia divaricata	Fabaceae	San Luis Potosí	22.125	-99.175	1956	ENCB	J. Rzedowski R.		GBIF	0	1	0	0	0	0	0	0	0	0	1	0	1	0	0	0	1	0	1
467	Bauhinia divaricata	Fabaceae	Veracruz de Ignacio de la Llave	21.2	-97.916667	1979	XAL	J.I. Calzada		GBIF	0	1	0	0	0	0	0	0	0	0	1	0	1	0	0	0	1	0	1
474	Bauhinia divaricata	Fabaceae	Veracruz de Ignacio de la Llave	21.644167	-98.108611	1979	XAL	J.I. Calzada		GBIF	0	1	0	0	0	0	0	0	0	0	1	0	1	0	0	0	1	0	1
476	Bauhinia divaricata	Fabaceae	Veracruz de Ignacio de la Llave	21.65	-98.116667	1980	XAL	J.I. Calzada; M.L. Ayala; J.L. Alvarado		GBIF	0	1	0	0	0	0	0	0	0	0	1	0	1	0	0	0	1	0	1
477	Bauhinia divaricata	Fabaceae	Veracruz de Ignacio de la Llave	21.65	-98.116667	1980	XAL	J.I. Calzada; M.L. Ayala; J.L. Alvarado		GBIF	0	1	0	0	0	0	0	0	0	0	1	0	1	0	0	0	1	0	1
485	Bauhinia divaricata	Fabaceae	Veracruz de Ignacio de la Llave	21.533333	-98.383333	1987	XAL	J.O. Rodríguez M.		GBIF	0	1	0	0	0	0	0	0	0	0	1	0	1	0	0	0	1	0	1
522	Bauhinia divaricata	Fabaceae	San Luis Potosí	21.9267	-99.2452	1967	Angiosperms	Jerzy Rzedowski	24402	GBIF	0	1	0	0	0	0	0	0	0	0	1	0	1	0	0	0	1	0	1
508	Bauhinia divaricata	Fabaceae	San Luis Potosí	21.976493	-99.0172	2022	Observations	Joel Díaz López		GBIF	0	1	0	0	0	0	0	0	0	0	1	0	1	0	0	0	1	0	1
521	Bauhinia divaricata	Fabaceae	San Luis Potosí	21.9174754	-99.2435472	1983	TEX	L. C. Barnett; C. P. Cowan; L. J. Dorr		GBIF	0	1	0	0	0	0	0	0	0	0	1	0	1	0	0	0	1	0	1
479	Bauhinia divaricata	Fabaceae	Veracruz de Ignacio de la Llave	21.345	-98.226111	1858	GH	L.C. Ervendberg		GBIF	0	1	0	0	0	0	0	0	0	0	1	0	1	0	0	0	1	0	1
504	Bauhinia divaricata	Fabaceae	San Luis Potosí	21.51712	-99.00604	1971	Plants	Lonard, Robert	2931	GBIF	0	1	0	0	0	0	0	0	0	0	1	0	1	0	0	0	1	0	1
518	Bauhinia divaricata	Fabaceae	San Luis Potosí	21.87218	-99.234623	2021	Observations	Luis Stevens		GBIF	0	1	0	0	0	0	0	0	0	0	1	0	1	0	0	0	1	0	1
489	Bauhinia divaricata	Fabaceae	San Luis Potosí	21.9731131	-98.8968261	1960	TEX	M. C. Johnston; C. McMillan		GBIF	0	1	0	0	0	0	0	0	0	0	1	0	1	0	0	0	1	0	1
488	Bauhinia divaricata	Fabaceae	San Luis Potosí	21.653932	-98.888998	2019	Observations	Marco Cervantes		GBIF	0	1	0	0	0	0	0	0	0	0	1	0	1	0	0	0	1	0	1
505	Bauhinia divaricata	Fabaceae	San Luis Potosí	21.9963	-99.0109	1981	Herb	P. A. Fryxell, W. R. Anderson	3469	GBIF	0	1	0	0	0	0	0	0	0	0	1	0	1	0	0	0	1	0	1
506	Bauhinia divaricata	Fabaceae	San Luis Potosí	21.9963	-99.0109	1981	Herb	P. A. Fryxell, W. R. Anderson	3491	GBIF	0	1	0	0	0	0	0	0	0	0	1	0	1	0	0	0	1	0	1
498	Bauhinia divaricata	Fabaceae	San Luis Potosí	21.9304898	-98.9677236	1974	TEX	P. A. Fryxell; R. E. Magill		GBIF	0	1	0	0	0	0	0	0	0	0	1	0	1	0	0	0	1	0	1
515	Bauhinia divaricata	Fabaceae	San Luis Potosí	22.1011597	-99.1388423	1981	TEX	P. A. Fryxell; W. R. Anderson		GBIF	0	1	0	0	0	0	0	0	0	0	1	0	1	0	0	0	1	0	1
503	Bauhinia divaricata	Fabaceae	San Luis Potosí	21.9733	-99.0053	1981	Angiosperms	P.A. Fryxell & W.R. Anderson	3469	GBIF	0	1	0	0	0	0	0	0	0	0	1	0	1	0	0	0	1	0	1
516	Bauhinia divaricata	Fabaceae	San Luis Potosí	22.1006	-99.139	1981	Angiosperms	P.A. Fryxell & W.R. Anderson	3491	GBIF	0	1	0	0	0	0	0	0	0	0	1	0	1	0	0	0	1	0	1
466	Bauhinia divaricata	Fabaceae	Veracruz de Ignacio de la Llave	21.330929	-97.629347	2024	Observations	Pedro Martínez		GBIF	0	1	0	0	0	0	0	0	0	0	1	0	1	0	0	0	1	0	1
495	Bauhinia divaricata	Fabaceae	San Luis Potosí	21.975001	-98.932085	2019	Observations	PRAC VALLES		GBIF	0	1	0	0	0	0	0	0	0	0	1	0	1	0	0	0	1	0	1
496	Bauhinia divaricata	Fabaceae	San Luis Potosí	21.986048	-98.940873	2020	Observations	PRAC VALLES		GBIF	0	1	0	0	0	0	0	0	0	0	1	0	1	0	0	0	1	0	1
507	Bauhinia divaricata	Fabaceae	San Luis Potosí	21.979155	-99.017128	2023	Observations	PRAC VALLES		GBIF	0	1	0	0	0	0	0	0	0	0	1	0	1	0	0	0	1	0	1
523	Bauhinia divaricata	Fabaceae	San Luis Potosí	21.8795	-99.24769	2023		Raul Puente; A. Salywon, W. Hodgson, S. Blackwell, F. Sanchez Barra, J. Bravo y A. Sanchez	7019	GBIF	0	1	0	0	0	0	0	0	0	0	1	0	1	0	0	0	1	0	1
524	Bauhinia divaricata	Fabaceae	San Luis Potosí	21.8795	-99.24769	2023		Raul Puente; A. Salywon, W. Hodgson, S. Blackwell, F. Sanchez Barra, J. Bravo y A. Sanchez	7020	GBIF	0	1	0	0	0	0	0	0	0	0	1	0	1	0	0	0	1	0	1
502	Bauhinia divaricata	Fabaceae	San Luis Potosí	21.541864	-99.002745	1963	KANU	Ronald L McGregor; Larry J Harms; Albert J Robinson, Jr; R del Rosario; R Segal		GBIF	0	1	0	0	0	0	0	0	0	0	1	0	1	0	0	0	1	0	1
494	Bauhinia divaricata	Fabaceae	San Luis Potosí	21.77413	-98.926444	2020	Observations	Salvador Luna Vargas		GBIF	0	1	0	0	0	0	0	0	0	0	1	0	1	0	0	0	1	0	1
500	Bauhinia divaricata	Fabaceae	San Luis Potosí	22.016863	-98.993279	2022	Observations	Salvador Luna Vargas		GBIF	0	1	0	0	0	0	0	0	0	0	1	0	1	0	0	0	1	0	1
510	Bauhinia divaricata	Fabaceae	San Luis Potosí	21.979729	-99.017655	2022	Observations	Salvador Luna Vargas		GBIF	0	1	0	0	0	0	0	0	0	0	1	0	1	0	0	0	1	0	1
511	Bauhinia divaricata	Fabaceae	San Luis Potosí	21.868435	-99.085713	2020	Observations	Salvador Luna Vargas		GBIF	0	1	0	0	0	0	0	0	0	0	1	0	1	0	0	0	1	0	1
512	Bauhinia divaricata	Fabaceae	San Luis Potosí	21.886802	-99.107458	2020	Observations	Salvador Luna Vargas		GBIF	0	1	0	0	0	0	0	0	0	0	1	0	1	0	0	0	1	0	1
514	Bauhinia divaricata	Fabaceae	San Luis Potosí	21.858747	-99.137687	2020	Observations	Salvador Luna Vargas		GBIF	0	1	0	0	0	0	0	0	0	0	1	0	1	0	0	0	1	0	1
520	Bauhinia divaricata	Fabaceae	San Luis Potosí	21.889365	-99.242115	2020	Observations	Salvador Luna Vargas		GBIF	0	1	0	0	0	0	0	0	0	0	1	0	1	0	0	0	1	0	1
497	Bauhinia divaricata	Fabaceae	San Luis Potosí	21.4892	-98.9669	1966	Angiosperms	V. Rudd	1061	GBIF	0	1	0	0	0	0	0	0	0	0	1	0	1	0	0	0	1	0	1
526	Bauhinia divaricata	Fabaceae	San Luis Potosí	22	-99.26666		Tropicos	ZULETA	11	GBIF	0	1	0	0	0	0	0	0	0	0	1	0	1	0	0	0	1	0	1
519	Bauhinia divaricata	Fabaceae	San Luis Potosí	22.209323	-99.235778	2019		Not available		GBIF	0	1	0	0	0	0	0	0	0	0	1	0	1	0	0	0	1	0	1
492	Bauhinia divaricata	Fabaceae	San Luis Potosí	21.619591	-98.904384	1978	SLPM	J. Alcorn	1679	SLPM	0	1	0	0	0	0	0	0	0	0	1	0	1	0	0	0	1	0	1
486	Bauhinia divaricata	Fabaceae	San Luis Potosí	22.15087	-98.39382	2021	SLPM	Yazmín González Avilés	43	SLPM	0	1	0	0	0	0	0	0	0	0	1	0	1	0	0	0	1	0	1
540	Bdallophytum americanum	Cytinaceae	San Luis Potosí	22.107271	-98.939025	2022	Observations	Alejandro Aguilar Fernández		GBIF	0	1	0	0	0	0	0	0	0	0	0	0	0	0	0	0	0	0	0
545	Bdallophytum americanum	Cytinaceae	San Luis Potosí	22.09925	-98.969377	2020	Observations	Alejandro Aguilar Fernández		GBIF	0	1	0	0	0	0	0	0	0	0	0	0	0	0	0	0	0	0	0
539	Bdallophytum americanum	Cytinaceae	San Luis Potosí	22.232778	-98.936389	2017	SLPM	Ana Karem Gudiño Cano		GBIF	0	1	0	0	0	0	0	0	0	0	0	0	0	0	0	0	0	0	0
532	Bdallophytum americanum	Cytinaceae	Veracruz de Ignacio de la Llave	21.359842	-97.736097	2012	Observations	Azul B.M		GBIF	0	1	0	0	0	0	0	0	0	0	0	0	0	0	0	0	0	0	0
531	Bdallophytum americanum	Cytinaceae	Veracruz de Ignacio de la Llave	21.153056	-97.726861	2015	XAL	C.R. Arzaba		GBIF	0	1	0	0	0	0	0	0	0	0	0	0	0	0	0	0	0	0	0
554	Bdallophytum americanum	Cytinaceae	San Luis Potosí	22.089579	-99.140389	2023	Observations	Camila Estefanía Moreno-Vasquez		GBIF	0	1	0	0	0	0	0	0	0	0	0	0	0	0	0	0	0	0	0
530	Bdallophytum americanum	Cytinaceae	Veracruz de Ignacio de la Llave	21.351169	-97.684552	2018	Observations	Daniel Torres Tobon		GBIF	0	1	0	0	0	0	0	0	0	0	0	0	0	0	0	0	0	0	0
543	Bdallophytum americanum	Cytinaceae	San Luis Potosí	22.299167	-98.9525	2017	NO APLICA	Horacio Valdemar Bárcenas Rodríguez		GBIF	0	1	0	0	0	0	0	0	0	0	0	0	0	0	0	0	0	0	0
550	Bdallophytum americanum	Cytinaceae	San Luis Potosí	22.05762	-99.035466	2022	Observations	j_luistanzacalte		GBIF	0	1	0	0	0	0	0	0	0	0	0	0	0	0	0	0	0	0	0
547	Bdallophytum americanum	Cytinaceae	San Luis Potosí	21.6022942	-99.0104754	1979	TEX	J. Alcorn		GBIF	0	1	0	0	0	0	0	0	0	0	0	0	0	0	0	0	0	0	0
549	Bdallophytum americanum	Cytinaceae	San Luis Potosí	21.608333	-99.025	1979	NY	J. Alcorn		GBIF	0	1	0	0	0	0	0	0	0	0	0	0	0	0	0	0	0	0	0
527	Bdallophytum americanum	Cytinaceae	Veracruz de Ignacio de la Llave	21.432586	-97.594125	2023	Observations	jcmartineze		GBIF	0	1	0	0	0	0	0	0	0	0	0	0	0	0	0	0	0	0	0
528	Bdallophytum americanum	Cytinaceae	Veracruz de Ignacio de la Llave	21.432522	-97.594131	2023	Observations	jcmartineze		GBIF	0	1	0	0	0	0	0	0	0	0	0	0	0	0	0	0	0	0	0
529	Bdallophytum americanum	Cytinaceae	Veracruz de Ignacio de la Llave	21.432578	-97.594139	2023	Observations	jcmartineze		GBIF	0	1	0	0	0	0	0	0	0	0	0	0	0	0	0	0	0	0	0
542	Bdallophytum americanum	Cytinaceae	San Luis Potosí	22.10748	-98.940628	2022	Observations	Joel Díaz López		GBIF	0	1	0	0	0	0	0	0	0	0	0	0	0	0	0	0	0	0	0
546	Bdallophytum americanum	Cytinaceae	San Luis Potosí	22.119454	-98.987431	2022	Observations	Joel Díaz López		GBIF	0	1	0	0	0	0	0	0	0	0	0	0	0	0	0	0	0	0	0
534	Bdallophytum americanum	Cytinaceae	San Luis Potosí	22.131944	-98.918611	2014	NO APLICA	José Arturo De Nova Vázquez		GBIF	0	1	0	0	0	0	0	0	0	0	0	0	0	0	0	0	0	0	0
536	Bdallophytum americanum	Cytinaceae	San Luis Potosí	22.169037	-98.932041	2021	Observations	Luis Stevens		GBIF	0	1	0	0	0	0	0	0	0	0	0	0	0	0	0	0	0	0	0
551	Bdallophytum americanum	Cytinaceae	San Luis Potosí	21.909605	-99.050845	2019	Observations	María de la Luz Perez Garcia		GBIF	0	1	0	0	0	0	0	0	0	0	0	0	0	0	0	0	0	0	0
537	Bdallophytum americanum	Cytinaceae	San Luis Potosí	22.266196	-98.935574	2017	Observations	Móica Aguilar/Obed Godinez		GBIF	0	1	0	0	0	0	0	0	0	0	0	0	0	0	0	0	0	0	0
555	Bdallophytum americanum	Cytinaceae	San Luis Potosí	22.1	-99.15	2017	Observations	Móica Aguilar/Obed Godinez		GBIF	0	1	0	0	0	0	0	0	0	0	0	0	0	0	0	0	0	0	0
544	Bdallophytum americanum	Cytinaceae	San Luis Potosí	22.205492	-98.954788	2018	Observations	rivel_co		GBIF	0	1	0	0	0	0	0	0	0	0	0	0	0	0	0	0	0	0	0
552	Bdallophytum americanum	Cytinaceae	San Luis Potosí	21.870661	-99.080436	2020	Observations	Salvador Luna Vargas		GBIF	0	1	0	0	0	0	0	0	0	0	0	0	0	0	0	0	0	0	0
553	Bdallophytum americanum	Cytinaceae	San Luis Potosí	21.883659	-99.08825	2020	Observations	Salvador Luna Vargas		GBIF	0	1	0	0	0	0	0	0	0	0	0	0	0	0	0	0	0	0	0
556	Bdallophytum americanum	Cytinaceae	San Luis Potosí	22.164658	-99.152863	2021	Observations	Salvador Luna Vargas		GBIF	0	1	0	0	0	0	0	0	0	0	0	0	0	0	0	0	0	0	0
535	Bdallophytum americanum	Cytinaceae	San Luis Potosí	22.126092	-98.923598	2020	Observations	vigilanterbsat07		GBIF	0	1	0	0	0	0	0	0	0	0	0	0	0	0	0	0	0	0	0
533	Bdallophytum americanum	Cytinaceae	San Luis Potosí	22.06121	-98.57072	2021	SLPM	Yazmín González Avilés, Gregorio Hernández	181	SLPM	0	1	0	0	0	0	0	0	0	0	0	0	0	0	0	0	0	0	0
538	Bdallophytum americanum	Cytinaceae	San Luis Potosí	22.2327778	-98.9363889	2017	SLPM	A. K. Gudiño-Cano	455	SLPM	0	1	0	0	0	0	0	0	0	0	0	0	0	0	0	0	0	0	0
548	Bdallophytum americanum	Cytinaceae	San Luis Potosí	21.601844	-99.010826	1979	SLPM	J. Alcorn	3252	SLPM	0	1	0	0	0	0	0	0	0	0	0	0	0	0	0	0	0	0	0
541	Bdallophytum americanum	Cytinaceae	San Luis Potosí	22.22763009	-98.93956644	2013	SLPM	Pedro Castillo Lara	854	SLPM	0	1	0	0	0	0	0	0	0	0	0	0	0	0	0	0	0	0	0
558	Begonia barkeri	Begoniaceae	San Luis Potosí	21.6288488	-99.0539986	1979	TEX	J. Alcorn		GBIF	0	0	0	0	0	0	0	0	0	0	0	0	0	0	0	0	0	1	0
557	Begonia barkeri	Begoniaceae	Veracruz de Ignacio de la Llave	21.345	-98.226111	1858	GH	L.C. Ervendberg		GBIF	0	0	0	0	0	0	0	0	0	0	0	0	0	0	0	0	0	1	0
559	Begonia incarnata	Begoniaceae	San Luis Potosí	21.5213536	-99.0528901	1979	TEX	J. Alcorn		GBIF	0	1	0	0	0	0	0	0	0	0	0	0	1	0	0	0	0	0	0
562	Begonia wallichiana	Begoniaceae	San Luis Potosí	22.098817	-98.8906708	2017	SLPM	A. K. Gudiño-Cano	496	SLPM	0	1	0	0	0	0	1	0	0	0	0	0	0	1	0	0	0	0	0
561	Begonia wallichiana	Begoniaceae	San Luis Potosí	21.6113502	-98.864544	1979	TEX	A. Richardson		GBIF	0	1	0	0	0	0	1	0	0	0	0	0	0	1	0	0	0	0	0
563	Begonia wallichiana	Begoniaceae	San Luis Potosí	22.098817	-98.890671	2017	IBUG	Ana Karem Gudiño Cano		GBIF	0	1	0	0	0	0	1	0	0	0	0	0	0	1	0	0	0	0	0
564	Begonia wallichiana	Begoniaceae	San Luis Potosí	22.098817	-98.890671	2017	HGOM	Ana Karem Gudiño Cano		GBIF	0	1	0	0	0	0	1	0	0	0	0	0	0	1	0	0	0	0	0
565	Begonia wallichiana	Begoniaceae	San Luis Potosí	22.098817	-98.890671	2017	SLPM	Ana Karem Gudiño Cano		GBIF	0	1	0	0	0	0	1	0	0	0	0	0	0	1	0	0	0	0	0
575	Begonia wallichiana	Begoniaceae	San Luis Potosí	21.721762	-99.191345	1966		Barkley, Fred; Carr, David J.	36248	GBIF	0	1	0	0	0	0	1	0	0	0	0	0	0	1	0	0	0	0	0
572	Begonia wallichiana	Begoniaceae	San Luis Potosí	21.599951	-99.098877	2023	Observations	erika_duque		GBIF	0	1	0	0	0	0	1	0	0	0	0	0	0	1	0	0	0	0	0
566	Begonia wallichiana	Begoniaceae	San Luis Potosí	21.967	-98.9	1976	MEXU	Grady L. Webster; W. Scott Armbruster		GBIF	0	1	0	0	0	0	1	0	0	0	0	0	0	1	0	0	0	0	0
567	Begonia wallichiana	Begoniaceae	San Luis Potosí	21.6199577	-98.9028869	1978	TEX	J. Alcorn		GBIF	0	1	0	0	0	0	1	0	0	0	0	0	0	1	0	0	0	0	0
570	Begonia wallichiana	Begoniaceae	San Luis Potosí	21.6510779	-99.0389983	1979	TEX	J. Alcorn		GBIF	0	1	0	0	0	0	1	0	0	0	0	0	0	1	0	0	0	0	0
571	Begonia wallichiana	Begoniaceae	San Luis Potosí	21.6216292	-99.0483514	1977	TEX	J. Alcorn		GBIF	0	1	0	0	0	0	1	0	0	0	0	0	0	1	0	0	0	0	0
568	Begonia wallichiana	Begoniaceae	San Luis Potosí	21.619591	-98.904384	1978	SLPM	J. Alcorn	2353A	SLPM	0	1	0	0	0	0	1	0	0	0	0	0	0	1	0	0	0	0	0
569	Begonia wallichiana	Begoniaceae	San Luis Potosí	21.624897	-99.019738	1977	SLPM	J. Alcorn	1412	SLPM	0	1	0	0	0	0	1	0	0	0	0	0	0	1	0	0	0	0	0
576	Begonia wallichiana	Begoniaceae	San Luis Potosí	21.856986	-99.221872	2023	Observations	Jesús Manuel Martínez-Calderas		GBIF	0	1	0	0	0	0	1	0	0	0	0	0	0	1	0	0	0	0	0
560	Begonia wallichiana	Begoniaceae	Veracruz de Ignacio de la Llave	21.383333	-98.216667	1858	GH	L.C. Ervendberg		GBIF	0	1	0	0	0	0	1	0	0	0	0	0	0	1	0	0	0	0	0
573	Begonia wallichiana	Begoniaceae	San Luis Potosí	22.113006	-99.160161	1981	TEX	P. A. Fryxell; W. R. Anderson		GBIF	0	1	0	0	0	0	1	0	0	0	0	0	0	1	0	0	0	0	0
574	Begonia wallichiana	Begoniaceae	San Luis Potosí	22.115	-99.170831	1981	TEX	P. A. Fryxell; W. R. Anderson		GBIF	0	1	0	0	0	0	1	0	0	0	0	0	0	1	0	0	0	0	0
578	Bernardia dodecandra	Euphorbiaceae	Veracruz de Ignacio de la Llave	21.2125	-97.82306	2000	MEXU	A. Rincón G.; C.M. Durán-Espinosa		GBIF	0	0	0	0	0	0	0	0	0	0	0	0	1	0	0	0	1	0	0
577	Bernardia dodecandra	Euphorbiaceae	Veracruz de Ignacio de la Llave	21.2125	-97.823055	2000	XAL	A. Rincón G.; C.M. Durán-Espinosa		GBIF	0	0	0	0	0	0	0	0	0	0	0	0	1	0	0	0	1	0	0
584	Bernardia dodecandra	Euphorbiaceae	San Luis Potosí	21.625	-98.908333	1979	NY	J. Alcorn		GBIF	0	0	0	0	0	0	0	0	0	0	0	0	1	0	0	0	1	0	0
582	Bernardia dodecandra	Euphorbiaceae	San Luis Potosí	21.577531	-98.848016	1978	SLPM	J. Alcorn	1998	SLPM	0	0	0	0	0	0	0	0	0	0	0	0	1	0	0	0	1	0	0
583	Bernardia dodecandra	Euphorbiaceae	San Luis Potosí	21.609738	-98.8676	1979	SLPM	J. Alcorn	2916	SLPM	0	0	0	0	0	0	0	0	0	0	0	0	1	0	0	0	1	0	0
581	Bernardia dodecandra	Euphorbiaceae	Veracruz de Ignacio de la Llave	21.2	-97.917	1979	MEXU	J. I. Calzada		GBIF	0	0	0	0	0	0	0	0	0	0	0	0	1	0	0	0	1	0	0
579	Bernardia dodecandra	Euphorbiaceae	Veracruz de Ignacio de la Llave	21.2	-97.916667	1979	XAL	J.I. Calzada		GBIF	0	0	0	0	0	0	0	0	0	0	0	0	1	0	0	0	1	0	0
580	Bernardia dodecandra	Euphorbiaceae	Veracruz de Ignacio de la Llave	21.2	-97.916667	1979	XAL	J.I. Calzada		GBIF	0	0	0	0	0	0	0	0	0	0	0	0	1	0	0	0	1	0	0
585	Bidens pilosa	Asteraceae	Veracruz de Ignacio de la Llave	21.45	-97.683333	1969	XAL	A. Lot H.		GBIF	0	1	0	0	0	0	0	0	0	1	1	0	0	1	0	0	0	0	0
596	Bidens pilosa	Asteraceae	San Luis Potosí	22.008861	-99.035211	2021	Observations	Alejandro Aguilar Fernández		GBIF	0	1	0	0	0	0	0	0	0	1	1	0	0	1	0	0	0	0	0
590	Bidens pilosa	Asteraceae	San Luis Potosí	22.226153	-98.951969	2017	IBUG	Ana Karem Gudiño Cano		GBIF	0	1	0	0	0	0	0	0	0	1	1	0	0	1	0	0	0	0	0
591	Bidens pilosa	Asteraceae	San Luis Potosí	22.226153	-98.951969	2017	HGOM	Ana Karem Gudiño Cano		GBIF	0	1	0	0	0	0	0	0	0	1	1	0	0	1	0	0	0	0	0
592	Bidens pilosa	Asteraceae	San Luis Potosí	22.226153	-98.951969	2017	SLPM	Ana Karem Gudiño Cano		GBIF	0	1	0	0	0	0	0	0	0	1	1	0	0	1	0	0	0	0	0
593	Bidens pilosa	Asteraceae	San Luis Potosí	22.226153	-98.951969	2017	QMEX	Ana Karem Gudiño Cano		GBIF	0	1	0	0	0	0	0	0	0	1	1	0	0	1	0	0	0	0	0
595	Bidens pilosa	Asteraceae	San Luis Potosí	21.4899682	-98.9807743	1964	TEX	D. Ahshapanek		GBIF	0	1	0	0	0	0	0	0	0	1	1	0	0	1	0	0	0	0	0
588	Bidens pilosa	Asteraceae	San Luis Potosí	21.641667	-98.908333	1978	NY	J. Alcorn		GBIF	0	1	0	0	0	0	0	0	0	1	1	0	0	1	0	0	0	0	0
594	Bidens pilosa	Asteraceae	San Luis Potosí	22.2261528	-98.9519694	2017	SLPM	A. K. Gudiño-Cano	419	SLPM	0	1	0	0	0	0	0	0	0	1	1	0	0	1	0	0	0	0	0
589	Bidens pilosa	Asteraceae	San Luis Potosí	22.13698706	-98.93621113	2013	SLPM	J.A. de Nova, P.Castillo y B.J. Rodriguez-Espejo	544	SLPM	0	1	0	0	0	0	0	0	0	1	1	0	0	1	0	0	0	0	0
587	Bidens pilosa	Asteraceae	San Luis Potosí	22.07081	-98.59475	2021	SLPM	Yazmín González Avilés	6	SLPM	0	1	0	0	0	0	0	0	0	1	1	0	0	1	0	0	0	0	0
611	Bidens reptans	Asteraceae	San Luis Potosí	22.038301	-99.035211	2020	Observations	Alejandro Aguilar Fernández		GBIF	0	1	0	0	0	0	0	0	0	0	1	0	0	0	0	0	0	0	0
612	Bidens reptans	Asteraceae	San Luis Potosí	22.15	-99.06	1982	NY	D. Welch	118	GBIF	0	1	0	0	0	0	0	0	0	0	1	0	0	0	0	0	0	0	0
607	Bidens reptans	Asteraceae	San Luis Potosí	21.6352371	-98.8945448	1978	TEX	J. Alcorn		GBIF	0	1	0	0	0	0	0	0	0	0	1	0	0	0	0	0	0	0	0
604	Bidens reptans	Asteraceae	Veracruz de Ignacio de la Llave	21.34	-98.22	1830	Tropicos	Jean L. Berlandier	2150 [=730]	GBIF	0	1	0	0	0	0	0	0	0	0	1	0	0	0	0	0	0	0	0
602	Bidens reptans	Asteraceae	Veracruz de Ignacio de la Llave	21.42	-97.75	1987	US	K. J. Kim, A. Whittmore, L. Woodruff & S. Fergusson	10064	GBIF	0	1	0	0	0	0	0	0	0	0	1	0	0	0	0	0	0	0	0
598	Bidens reptans	Asteraceae	Veracruz de Ignacio de la Llave	21.416667	-97.75	1987	TEX	K. Kim; A. T. Whittemore; L. Woodruff; S. Fergusson		GBIF	0	1	0	0	0	0	0	0	0	0	1	0	0	0	0	0	0	0	0
601	Bidens reptans	Asteraceae	Veracruz de Ignacio de la Llave	21.417	-97.75	1987	MEXU	Ki Joong Kim; A. Whittemore; L. Woodruff; S. Ferguson		GBIF	0	1	0	0	0	0	0	0	0	0	1	0	0	0	0	0	0	0	0
599	Bidens reptans	Asteraceae	Veracruz de Ignacio de la Llave	21.41667	-97.75	1987	TEX	Ki-Joong Kim;Alan T. Whittemore;Lindsay Woodruff;S. Fergusson		GBIF	0	1	0	0	0	0	0	0	0	0	1	0	0	0	0	0	0	0	0
600	Bidens reptans	Asteraceae	Veracruz de Ignacio de la Llave	21.41667	-97.75	1987	TEX	Ki-Joong Kim;Alan T. Whittemore;Lindsay Woodruff;S. Fergusson		GBIF	0	1	0	0	0	0	0	0	0	0	1	0	0	0	0	0	0	0	0
605	Bidens reptans	Asteraceae	Veracruz de Ignacio de la Llave	21.345	-98.226111	1858	GH	L.C. Ervendberg		GBIF	0	1	0	0	0	0	0	0	0	0	1	0	0	0	0	0	0	0	0
597	Bidens reptans	Asteraceae	Veracruz de Ignacio de la Llave	21.25	-97.733333	1981	XAL	M. Nee		GBIF	0	1	0	0	0	0	0	0	0	0	1	0	0	0	0	0	0	0	0
610	Bidens reptans	Asteraceae	San Luis Potosí	21.988133	-98.940846	2020	Observations	PRAC VALLES		GBIF	0	1	0	0	0	0	0	0	0	0	1	0	0	0	0	0	0	0	0
603	Bidens reptans	Asteraceae	Veracruz de Ignacio de la Llave	21.155	-97.7675		XAL	R. Bautista C.		GBIF	0	1	0	0	0	0	0	0	0	0	1	0	0	0	0	0	0	0	0
608	Bidens reptans	Asteraceae	San Luis Potosí	21.843111	-98.938747	1980	TEX	Roseman		GBIF	0	1	0	0	0	0	0	0	0	0	1	0	0	0	0	0	0	0	0
606	Bidens reptans	Asteraceae	Veracruz de Ignacio de la Llave	21.437064	-98.303306	1980	TEX	Roseman		GBIF	0	1	0	0	0	0	0	0	0	0	1	0	0	0	0	0	0	0	0
609	Bidens reptans	Asteraceae	San Luis Potosí	21.843111	-98.938747	1940	LL	T. C. Frye; E. M. Frye		GBIF	0	1	0	0	0	0	0	0	0	0	1	0	0	0	0	0	0	0	0
613	Bidens reptans	Asteraceae	San Luis Potosí	21.974807	-99.257729	1956	SLPM	J. Rzedowski R.	6960	SLPM	0	1	0	0	0	0	0	0	0	0	1	0	0	0	0	0	0	0	0
614	Bignonia potosina	Bignoniaceae	Veracruz de Ignacio de la Llave	21.45	-97.683333	1969	XAL	A. Lot H.		GBIF	0	1	0	0	0	0	0	0	0	0	0	0	0	0	0	0	0	1	0
630	Bignonia potosina	Bignoniaceae	San Luis Potosí	21.84	-98.93	1940	Tropicos	Charles L. Hitchcock;L.R. Stanford	6901	GBIF	0	1	0	0	0	0	0	0	0	0	0	0	0	0	0	0	0	1	0
631	Bignonia potosina	Bignoniaceae	San Luis Potosí	21.84	-98.93	1940	Tropicos	Charles L. Hitchcock;L.R. Stanford	6901	GBIF	0	1	0	0	0	0	0	0	0	0	0	0	0	0	0	0	0	1	0
632	Bignonia potosina	Bignoniaceae	San Luis Potosí	21.84	-98.93	1940	Tropicos	Charles L. Hitchcock;L.R. Stanford	6901	GBIF	0	1	0	0	0	0	0	0	0	0	0	0	0	0	0	0	0	1	0
637	Bignonia potosina	Bignoniaceae	San Luis Potosí	21.625	-98.991667	1978	SD	D. Dunn; C. Dziekanowski; M. Pennell		GBIF	0	1	0	0	0	0	0	0	0	0	0	0	0	0	0	0	0	1	0
617	Bignonia potosina	Bignoniaceae	Veracruz de Ignacio de la Llave	21.65	-98.083333	1970	XAL	F. Chiang C.		GBIF	0	1	0	0	0	0	0	0	0	0	0	0	0	0	0	0	0	1	0
620	Bignonia potosina	Bignoniaceae	San Luis Potosí	21.607181	-98.885788	1979	TEX	J. Alcorn		GBIF	0	1	0	0	0	0	0	0	0	0	0	0	0	0	0	0	0	1	0
622	Bignonia potosina	Bignoniaceae	San Luis Potosí	21.6352371	-98.8945448	1979	TEX	J. Alcorn		GBIF	0	1	0	0	0	0	0	0	0	0	0	0	0	0	0	0	0	1	0
623	Bignonia potosina	Bignoniaceae	San Luis Potosí	21.6352371	-98.8945448	1978	TEX	J. Alcorn		GBIF	0	1	0	0	0	0	0	0	0	0	0	0	0	0	0	0	0	1	0
624	Bignonia potosina	Bignoniaceae	San Luis Potosí	21.6305182	-98.905106	1979	TEX	J. Alcorn		GBIF	0	1	0	0	0	0	0	0	0	0	0	0	0	0	0	0	0	1	0
626	Bignonia potosina	Bignoniaceae	San Luis Potosí	21.641667	-98.908333	1979	NY	J. Alcorn		GBIF	0	1	0	0	0	0	0	0	0	0	0	0	0	0	0	0	0	1	0
619	Bignonia potosina	Bignoniaceae	San Luis Potosí	21.63	-98.88	1979	SLPM	J. Alcorn	3199	SLPM	0	1	0	0	0	0	0	0	0	0	0	0	0	0	0	0	0	1	0
625	Bignonia potosina	Bignoniaceae	San Luis Potosí	21.63	-98.906	1979	SLPM	J. Alcorn	2409	SLPM	0	1	0	0	0	0	0	0	0	0	0	0	0	0	0	0	0	1	0
629	Bignonia potosina	Bignoniaceae	San Luis Potosí	21.974656	-98.921943	1956	SLPM	J. Rzedowski R.	7459	SLPM	0	1	0	0	0	0	0	0	0	0	0	0	0	0	0	0	0	1	0
633	Bignonia potosina	Bignoniaceae	San Luis Potosí	22.37799924	-98.94959448	2013	SLPM	J.Fortanelli M. con P.Castillo L.y A.de Nova V.	688	SLPM	0	1	0	0	0	0	0	0	0	0	0	0	0	0	0	0	0	1	0
621	Bignonia potosina	Bignoniaceae	San Luis Potosí	21.63	-98.89	1978	Tropicos	Janis B. Alcorn	2172	GBIF	0	1	0	0	0	0	0	0	0	0	0	0	0	0	0	0	0	1	0
628	Bignonia potosina	Bignoniaceae	San Luis Potosí	21.97	-98.91	1956	Tropicos	Jerzy Rzedowski	7459	GBIF	0	1	0	0	0	0	0	0	0	0	0	0	0	0	0	0	0	1	0
627	Bignonia potosina	Bignoniaceae	San Luis Potosí	22.184862	-98.908882	2016	Observations	Pedro Nájera Quezada		GBIF	0	1	0	0	0	0	0	0	0	0	0	0	0	0	0	0	0	1	0
615	Bignonia potosina	Bignoniaceae	Veracruz de Ignacio de la Llave	21.340392	-97.685451	2000	Plants	R. Puente	1896	GBIF	0	1	0	0	0	0	0	0	0	0	0	0	0	0	0	0	0	1	0
616	Bignonia potosina	Bignoniaceae	Veracruz de Ignacio de la Llave	21.34278	-97.7	2000		R. Puente	1896	GBIF	0	1	0	0	0	0	0	0	0	0	0	0	0	0	0	0	0	1	0
634	Bignonia potosina	Bignoniaceae	San Luis Potosí	21.91	-98.95	1940	Tropicos	William C. Leavenworth	205	GBIF	0	1	0	0	0	0	0	0	0	0	0	0	0	0	0	0	0	1	0
635	Bignonia potosina	Bignoniaceae	San Luis Potosí	21.91	-98.95	1940	Tropicos	William C. Leavenworth	205	GBIF	0	1	0	0	0	0	0	0	0	0	0	0	0	0	0	0	0	1	0
636	Bignonia potosina	Bignoniaceae	San Luis Potosí	21.91	-98.95	1940	Tropicos	William C. Leavenworth	205	GBIF	0	1	0	0	0	0	0	0	0	0	0	0	0	0	0	0	0	1	0
618	Bignonia potosina	Bignoniaceae	San Luis Potosí	22.03394	-98.55038	2021	SLPM	Yazmín González Avilés	166	SLPM	0	1	0	0	0	0	0	0	0	0	0	0	0	0	0	0	0	1	0
645	Bocconia frutescens	Papaveraceae	San Luis Potosí	22.002778	-99.133056	1982	ENCB	D. Dunn; et al.		GBIF	0	0	0	0	0	0	0	0	0	0	0	0	0	1	0	0	0	0	0
638	Bocconia frutescens	Papaveraceae	Veracruz de Ignacio de la Llave	21.26667	-97.86667	1981		F. Vázquez B.; J.L. Tapia	187	GBIF	0	0	0	0	0	0	0	0	0	0	0	0	0	1	0	0	0	0	0
640	Bocconia frutescens	Papaveraceae	San Luis Potosí	21.5217396	-99.0529721	1979	TEX	J. Alcorn		GBIF	0	0	0	0	0	0	0	0	0	0	0	0	0	1	0	0	0	0	0
641	Bocconia frutescens	Papaveraceae	San Luis Potosí	21.525	-99.058333	1979	NY	J. Alcorn		GBIF	0	0	0	0	0	0	0	0	0	0	0	0	0	1	0	0	0	0	0
639	Bocconia frutescens	Papaveraceae	San Luis Potosí	21.521687	-99.050848	1979	SLPM	J. Alcorn	2568	SLPM	0	0	0	0	0	0	0	0	0	0	0	0	0	1	0	0	0	0	0
644	Bocconia frutescens	Papaveraceae	San Luis Potosí	21.59619	-99.09567	2010	MEXU	L. Ramos; F. Peralta		GBIF	0	0	0	0	0	0	0	0	0	0	0	0	0	1	0	0	0	0	0
642	Bocconia frutescens	Papaveraceae	San Luis Potosí	21.596194	-99.095667	2010	FESI	L.R.V.		GBIF	0	0	0	0	0	0	0	0	0	0	0	0	0	1	0	0	0	0	0
643	Bocconia frutescens	Papaveraceae	San Luis Potosí	21.596194	-99.095667	2010	IZTA	L.R.V.		GBIF	0	0	0	0	0	0	0	0	0	0	0	0	0	1	0	0	0	0	0
647	Bomarea edulis	Alstroemeriaceae	San Luis Potosí	21.6113502	-98.864544	1978	TEX	J. Alcorn		GBIF	0	0	0	1	0	0	1	0	0	0	1	0	0	1	0	0	0	0	0
648	Bomarea edulis	Alstroemeriaceae	San Luis Potosí	22.311111	-98.935833	2014	NO APLICA	José Arturo De Nova Vázquez		GBIF	0	0	0	1	0	0	1	0	0	0	1	0	0	1	0	0	0	0	0
649	Bomarea edulis	Alstroemeriaceae	San Luis Potosí	22.38095156	-98.94400779	2013	SLPM	J.Fortanelli M.	696	SLPM	0	0	0	1	0	0	1	0	0	0	1	0	0	1	0	0	0	0	0
646	Bomarea edulis	Alstroemeriaceae	Veracruz de Ignacio de la Llave	21.35306	-98.26194	1978	SLPM	J. Alcorn	1853	SLPM	0	0	0	1	0	0	1	0	0	0	1	0	0	1	0	0	0	0	0
653	Brickellia diffusa	Asteraceae	San Luis Potosí	21.4838576	-98.968168	1988	TEX	C. L. Díaz L.		GBIF	0	0	0	0	0	0	0	0	1	0	0	0	0	0	0	0	0	0	0
650	Brickellia diffusa	Asteraceae	Veracruz de Ignacio de la Llave	21.386111	-98.148611	1978	XAL	F. Ventura A.		GBIF	0	0	0	0	0	0	0	0	1	0	0	0	0	0	0	0	0	0	0
654	Brickellia diffusa	Asteraceae	San Luis Potosí	21.6019082	-99.0103894	1979	TEX	J. Alcorn		GBIF	0	0	0	0	0	0	0	0	1	0	0	0	0	0	0	0	0	0	0
651	Brickellia diffusa	Asteraceae	Veracruz de Ignacio de la Llave	21.386111	-98.148611	1978	XAL	Not available		GBIF	0	0	0	0	0	0	0	0	1	0	0	0	0	0	0	0	0	0	0
652	Brickellia diffusa	Asteraceae	Veracruz de Ignacio de la Llave	21.345	-98.226111	1910	XAL	R. Medellín		GBIF	0	0	0	0	0	0	0	0	1	0	0	0	0	0	0	0	0	0	0
655	Brickellia diffusa	Asteraceae	San Luis Potosí	21.624897	-99.019738	1959	SLPM	J. Rzedowski R.	9894	SLPM	0	0	0	0	0	0	0	0	1	0	0	0	0	0	0	0	0	0	0
671	Brosimum alicastrum	Moraceae	San Luis Potosí	21.961924	-99.114093	1998	CHAP	B. Santiago H.		GBIF	0	0	0	0	0	0	0	0	0	0	0	0	0	1	0	0	0	0	0
665	Brosimum alicastrum	Moraceae	San Luis Potosí	21.67259021	-98.98817914	2019	SLPM	C.Heindorf.con Señorina.	165	SLPM	0	0	0	0	0	0	0	0	0	0	0	0	0	1	0	0	0	0	0
658	Brosimum alicastrum	Moraceae	San Luis Potosí	21.6796855	-98.7778842	1978	TEX	J. Alcorn		GBIF	0	0	0	0	0	0	0	0	0	0	0	0	0	1	0	0	0	0	0
660	Brosimum alicastrum	Moraceae	San Luis Potosí	21.675	-98.791667	1978	NY	J. Alcorn		GBIF	0	0	0	0	0	0	0	0	0	0	0	0	0	1	0	0	0	0	0
659	Brosimum alicastrum	Moraceae	San Luis Potosí	21.676	-98.78	1978	SLPM	J. Alcorn	2376	SLPM	0	0	0	0	0	0	0	0	0	0	0	0	0	1	0	0	0	0	0
667	Brosimum alicastrum	Moraceae	San Luis Potosí	21.61666667	-99.03333333	2012	SLPM	J. Fortanelli M.	527	SLPM	0	0	0	0	0	0	0	0	0	0	0	0	0	1	0	0	0	0	0
668	Brosimum alicastrum	Moraceae	San Luis Potosí	21.61666667	-99.03333333	2012	SLPM	J. Fortanelli M.	529	SLPM	0	0	0	0	0	0	0	0	0	0	0	0	0	1	0	0	0	0	0
669	Brosimum alicastrum	Moraceae	San Luis Potosí	21.61666667	-99.03333333	2012	SLPM	J. Fortanelli M.	531	SLPM	0	0	0	0	0	0	0	0	0	0	0	0	0	1	0	0	0	0	0
673	Brosimum alicastrum	Moraceae	San Luis Potosí	21.992232	-99.250896	1967		J. Rzedowski	24370	GBIF	0	0	0	0	0	0	0	0	0	0	0	0	0	1	0	0	0	0	0
662	Brosimum alicastrum	Moraceae	San Luis Potosí	21.466667	-98.966667	1956	XAL	J. Rzedowski R.		GBIF	0	0	0	0	0	0	0	0	0	0	0	0	0	1	0	0	0	0	0
672	Brosimum alicastrum	Moraceae	San Luis Potosí	21.966667	-99.15	1967	XAL	J. Rzedowski R.		GBIF	0	0	0	0	0	0	0	0	0	0	0	0	0	1	0	0	0	0	0
674	Brosimum alicastrum	Moraceae	San Luis Potosí	22.035	-99.259	1956	SLPM	J. Rzedowski R.	7005	SLPM	0	0	0	0	0	0	0	0	0	0	0	0	0	1	0	0	0	0	0
666	Brosimum alicastrum	Moraceae	San Luis Potosí	21.616667	-99.016667	1976	XAL	J.I. Calzada		GBIF	0	0	0	0	0	0	0	0	0	0	0	0	0	1	0	0	0	0	0
661	Brosimum alicastrum	Moraceae	San Luis Potosí	22.144139	-98.895787	2013	SLPM	José Arturo De Nova Vázquez		GBIF	0	0	0	0	0	0	0	0	0	0	0	0	0	1	0	0	0	0	0
663	Brosimum alicastrum	Moraceae	San Luis Potosí	21.466667	-98.966667	1966	XAL	L.A. Lerner de S.		GBIF	0	0	0	0	0	0	0	0	0	0	0	0	0	1	0	0	0	0	0
656	Brosimum alicastrum	Moraceae	Veracruz de Ignacio de la Llave	21.566667	-98.266667		XAL	Not available		GBIF	0	0	0	0	0	0	0	0	0	0	0	0	0	1	0	0	0	0	0
670	Brosimum alicastrum	Moraceae	San Luis Potosí	22.016667	-99.066667	1981	Plants	P. A. Fryxell; W. R. Anderson	3540	GBIF	0	0	0	0	0	0	0	0	0	0	0	0	0	1	0	0	0	0	0
664	Brosimum alicastrum	Moraceae	San Luis Potosí	21.466667	-98.966667	1991	XAL	S. Sinaca C.		GBIF	0	0	0	0	0	0	0	0	0	0	0	0	0	1	0	0	0	0	0
657	Brosimum alicastrum	Moraceae	San Luis Potosí	22.03394	-98.55038	2021	SLPM	Yazmín González Avilés	168	SLPM	0	0	0	0	0	0	0	0	0	0	0	0	0	1	0	0	0	0	0
675	Brugmansia x candida	Solanaceae	San Luis Potosí	21.521687	-99.050848	1979	SLPM	J. Alcorn	3052	SLPM	0	0	0	1	1	0	0	0	0	0	1	0	0	0	0	0	1	0	0
682	Buddleja americana	Scrophulariaceae	San Luis Potosí	21.598	-99.01	1959	SLPM	J. Rzedowski R.	9915	SLPM	0	1	0	0	1	0	0	0	0	0	0	0	0	0	0	0	0	1	0
681	Buddleja americana	Scrophulariaceae	San Luis Potosí	21.6113502	-98.864544	1979	TEX	J. Alcorn		GBIF	0	1	0	0	1	0	0	0	0	0	0	0	0	0	0	0	0	1	0
684	Buddleja americana	Scrophulariaceae	San Luis Potosí	21.5213536	-99.0528901	1979	TEX	J. Alcorn		GBIF	0	1	0	0	1	0	0	0	0	0	0	0	0	0	0	0	0	1	0
685	Buddleja americana	Scrophulariaceae	San Luis Potosí	21.525	-99.058333	1979	NY	J. Alcorn		GBIF	0	1	0	0	1	0	0	0	0	0	0	0	0	0	0	0	0	1	0
679	Buddleja americana	Scrophulariaceae	Veracruz de Ignacio de la Llave	21.344833	-98.269493	1978	TEX	J. Alcorn		GBIF	0	1	0	0	1	0	0	0	0	0	0	0	0	0	0	0	0	1	0
678	Buddleja americana	Scrophulariaceae	Veracruz de Ignacio de la Llave	21.35306	-98.26194	1978	TEX	Janis B. Alcorn		GBIF	0	1	0	0	1	0	0	0	0	0	0	0	0	0	0	0	0	1	0
680	Buddleja americana	Scrophulariaceae	Veracruz de Ignacio de la Llave	21.583333	-98.366667	1983	XAL	M. Nee; K. Taylor		GBIF	0	1	0	0	1	0	0	0	0	0	0	0	0	0	0	0	0	1	0
677	Buddleja americana	Scrophulariaceae	Veracruz de Ignacio de la Llave	21.345	-98.226111		XAL	Not available		GBIF	0	1	0	0	1	0	0	0	0	0	0	0	0	0	0	0	0	1	0
676	Buddleja americana	Scrophulariaceae	Veracruz de Ignacio de la Llave	21.25	-97.958889	1996	XAL	R. Noriega-Trejo		GBIF	0	1	0	0	1	0	0	0	0	0	0	0	0	0	0	0	0	1	0
683	Buddleja americana	Scrophulariaceae	San Luis Potosí	21.617222	-99.034167	1959	ENCB	Rzedowski		GBIF	0	1	0	0	1	0	0	0	0	0	0	0	0	0	0	0	0	1	0
687	Bursera graveolens	Burseraceae	Veracruz de Ignacio de la Llave	21.333333	-98.25	1994	XAL	J.M. del Ángel V.		GBIF	0	1	0	0	0	0	0	0	0	0	0	0	0	0	0	0	1	1	0
686	Bursera graveolens	Burseraceae	Veracruz de Ignacio de la Llave	21.155	-97.7675		XAL	R. Bautista C.		GBIF	0	1	0	0	0	0	0	0	0	0	0	0	0	0	0	0	1	1	0
696	Bursera simaruba	Burseraceae	San Luis Potosí	22.098817	-98.8906708	2017	SLPM	A. K. Gudiño-Cano	510	SLPM	1	1	0	0	0	0	0	1	0	0	1	1	0	0	0	0	0	1	0
698	Bursera simaruba	Burseraceae	San Luis Potosí	22.0949508	-98.8926978	2017	SLPM	A. K. Gudiño-Cano	485	SLPM	1	1	0	0	0	0	0	1	0	0	1	1	0	0	0	0	0	1	0
716	Bursera simaruba	Burseraceae	San Luis Potosí	22.254785	-98.932572	2014	Observations	Abra Tanchipa		GBIF	1	1	0	0	0	0	0	1	0	0	1	1	0	0	0	0	0	1	0
720	Bursera simaruba	Burseraceae	San Luis Potosí	22.202663	-98.946304	2015	Observations	Abra Tanchipa		GBIF	1	1	0	0	0	0	0	1	0	0	1	1	0	0	0	0	0	1	0
721	Bursera simaruba	Burseraceae	San Luis Potosí	22.224277	-98.947678	2015	Observations	Abra Tanchipa		GBIF	1	1	0	0	0	0	0	1	0	0	1	1	0	0	0	0	0	1	0
738	Bursera simaruba	Burseraceae	San Luis Potosí	22.041175	-99.032453	2020	Observations	Alejandro Aguilar Fernández		GBIF	1	1	0	0	0	0	0	1	0	0	1	1	0	0	0	0	0	1	0
697	Bursera simaruba	Burseraceae	San Luis Potosí	22.098817	-98.890671	2017	SLPM	Ana Karem Gudiño Cano		GBIF	1	1	0	0	0	0	0	1	0	0	1	1	0	0	0	0	0	1	0
699	Bursera simaruba	Burseraceae	San Luis Potosí	22.094951	-98.892698	2017	IBUG	Ana Karem Gudiño Cano		GBIF	1	1	0	0	0	0	0	1	0	0	1	1	0	0	0	0	0	1	0
700	Bursera simaruba	Burseraceae	San Luis Potosí	22.094951	-98.892698	2017	SLPM	Ana Karem Gudiño Cano		GBIF	1	1	0	0	0	0	0	1	0	0	1	1	0	0	0	0	0	1	0
732	Bursera simaruba	Burseraceae	San Luis Potosí	21.958495	-98.994581	2022	Observations	Andrea Martínez Carranza		GBIF	1	1	0	0	0	0	0	1	0	0	1	1	0	0	0	0	0	1	0
688	Bursera simaruba	Burseraceae	Veracruz de Ignacio de la Llave	21.301111	-97.700278	1983	ENCB	C. M. Taylor		GBIF	1	1	0	0	0	0	0	1	0	0	1	1	0	0	0	0	0	1	0
717	Bursera simaruba	Burseraceae	San Luis Potosí	22.266196	-98.935574	2019	Observations	carlosdr		GBIF	1	1	0	0	0	0	0	1	0	0	1	1	0	0	0	0	0	1	0
733	Bursera simaruba	Burseraceae	San Luis Potosí	21.829303	-99.000756	2019	Observations	emmanuelocejo		GBIF	1	1	0	0	0	0	0	1	0	0	1	1	0	0	0	0	0	1	0
744	Bursera simaruba	Burseraceae	San Luis Potosí	21.867252	-99.095843	2021	Observations	emmanuelocejo		GBIF	1	1	0	0	0	0	0	1	0	0	1	1	0	0	0	0	0	1	0
693	Bursera simaruba	Burseraceae	Veracruz de Ignacio de la Llave	21.34854	-98.22939	1858	P	Ervendberg		GBIF	1	1	0	0	0	0	0	1	0	0	1	1	0	0	0	0	0	1	0
746	Bursera simaruba	Burseraceae	San Luis Potosí	21.5845046	-99.1056206	1938	TEX	H. LeSueur		GBIF	1	1	0	0	0	0	0	1	0	0	1	1	0	0	0	0	0	1	0
705	Bursera simaruba	Burseraceae	San Luis Potosí	22.238333	-98.9075	2017	NO APLICA	Horacio Valdemar Bárcenas Rodríguez		GBIF	1	1	0	0	0	0	0	1	0	0	1	1	0	0	0	0	0	1	0
708	Bursera simaruba	Burseraceae	San Luis Potosí	22.1357058	-98.9278918	2012	SLPM	J. A. de Nova V.	286	SLPM	1	1	0	0	0	0	0	1	0	0	1	1	0	0	0	0	0	1	0
702	Bursera simaruba	Burseraceae	San Luis Potosí	21.635624	-98.8946298	1978	TEX	J. Alcorn		GBIF	1	1	0	0	0	0	0	1	0	0	1	1	0	0	0	0	0	1	0
703	Bursera simaruba	Burseraceae	San Luis Potosí	21.635624	-98.8946298	1983	TEX	J. Alcorn		GBIF	1	1	0	0	0	0	0	1	0	0	1	1	0	0	0	0	0	1	0
701	Bursera simaruba	Burseraceae	San Luis Potosí	21.634719	-98.894439	1978	MEXU	Janis B. Alcorn		GBIF	1	1	0	0	0	0	0	1	0	0	1	1	0	0	0	0	0	1	0
727	Bursera simaruba	Burseraceae	San Luis Potosí	21.610828	-98.968058	1979	MEXU	Janis B. Alcorn		GBIF	1	1	0	0	0	0	0	1	0	0	1	1	0	0	0	0	0	1	0
730	Bursera simaruba	Burseraceae	San Luis Potosí	22.126875	-98.980926	2021	Observations	Joel Díaz López		GBIF	1	1	0	0	0	0	0	1	0	0	1	1	0	0	0	0	0	1	0
709	Bursera simaruba	Burseraceae	San Luis Potosí	22.135706	-98.927892	2012	IBUG	José Arturo De Nova Vázquez		GBIF	1	1	0	0	0	0	0	1	0	0	1	1	0	0	0	0	0	1	0
710	Bursera simaruba	Burseraceae	San Luis Potosí	22.135706	-98.927892	2012	HGOM	José Arturo De Nova Vázquez		GBIF	1	1	0	0	0	0	0	1	0	0	1	1	0	0	0	0	0	1	0
711	Bursera simaruba	Burseraceae	San Luis Potosí	22.135706	-98.927892	2012	SLPM	José Arturo De Nova Vázquez		GBIF	1	1	0	0	0	0	0	1	0	0	1	1	0	0	0	0	0	1	0
713	Bursera simaruba	Burseraceae	San Luis Potosí	22.219722	-98.930278	2013	NO APLICA	José Arturo De Nova Vázquez		GBIF	1	1	0	0	0	0	0	1	0	0	1	1	0	0	0	0	0	1	0
715	Bursera simaruba	Burseraceae	San Luis Potosí	22.258719	-98.932291	2018	Observations	joshicas90		GBIF	1	1	0	0	0	0	0	1	0	0	1	1	0	0	0	0	0	1	0
692	Bursera simaruba	Burseraceae	Veracruz de Ignacio de la Llave	21.345	-98.226111	1858	GH	L.C. Ervendberg		GBIF	1	1	0	0	0	0	0	1	0	0	1	1	0	0	0	0	0	1	0
689	Bursera simaruba	Burseraceae	Veracruz de Ignacio de la Llave	21.25	-97.733333	1981	XAL	M. Nee		GBIF	1	1	0	0	0	0	0	1	0	0	1	1	0	0	0	0	0	1	0
739	Bursera simaruba	Burseraceae	San Luis Potosí	21.526694	-99.034025	2018	Observations	Manuel Guillermo Millán Otero		GBIF	1	1	0	0	0	0	0	1	0	0	1	1	0	0	0	0	0	1	0
736	Bursera simaruba	Burseraceae	San Luis Potosí	21.975616	-99.019196	2019	Observations	Marco Cervantes		GBIF	1	1	0	0	0	0	0	1	0	0	1	1	0	0	0	0	0	1	0
695	Bursera simaruba	Burseraceae	San Luis Potosí	21.579341	-98.812809	2023	Observations	noe_03		GBIF	1	1	0	0	0	0	0	1	0	0	1	1	0	0	0	0	0	1	0
706	Bursera simaruba	Burseraceae	San Luis Potosí	22.184862	-98.908882	2016	Observations	Pedro Nájera Quezada		GBIF	1	1	0	0	0	0	0	1	0	0	1	1	0	0	0	0	0	1	0
707	Bursera simaruba	Burseraceae	San Luis Potosí	22.214384	-98.921156	2016	Observations	Pedro Nájera Quezada		GBIF	1	1	0	0	0	0	0	1	0	0	1	1	0	0	0	0	0	1	0
714	Bursera simaruba	Burseraceae	San Luis Potosí	21.982458	-98.932205	2019	Observations	PRAC VALLES		GBIF	1	1	0	0	0	0	0	1	0	0	1	1	0	0	0	0	0	1	0
718	Bursera simaruba	Burseraceae	San Luis Potosí	21.982946	-98.9365	2024	Observations	PRAC VALLES		GBIF	1	1	0	0	0	0	0	1	0	0	1	1	0	0	0	0	0	1	0
724	Bursera simaruba	Burseraceae	San Luis Potosí	21.984613	-98.957003	2024	Observations	PRAC VALLES		GBIF	1	1	0	0	0	0	0	1	0	0	1	1	0	0	0	0	0	1	0
725	Bursera simaruba	Burseraceae	San Luis Potosí	21.985301	-98.957055	2024	Observations	PRAC VALLES		GBIF	1	1	0	0	0	0	0	1	0	0	1	1	0	0	0	0	0	1	0
726	Bursera simaruba	Burseraceae	San Luis Potosí	21.983812	-98.959654	2024	Observations	PRAC VALLES		GBIF	1	1	0	0	0	0	0	1	0	0	1	1	0	0	0	0	0	1	0
690	Bursera simaruba	Burseraceae	Veracruz de Ignacio de la Llave	21.338276	-97.759081	2017	Observations	Rosa Elena Gutierrez Ortiz		GBIF	1	1	0	0	0	0	0	1	0	0	1	1	0	0	0	0	0	1	0
704	Bursera simaruba	Burseraceae	San Luis Potosí	21.899349	-98.902168	2023	Observations	Salvador Luna Vargas		GBIF	1	1	0	0	0	0	0	1	0	0	1	1	0	0	0	0	0	1	0
712	Bursera simaruba	Burseraceae	San Luis Potosí	21.951765	-98.929103	2020	Observations	Salvador Luna Vargas		GBIF	1	1	0	0	0	0	0	1	0	0	1	1	0	0	0	0	0	1	0
719	Bursera simaruba	Burseraceae	San Luis Potosí	22.231443	-98.937035	2021	Observations	Salvador Luna Vargas		GBIF	1	1	0	0	0	0	0	1	0	0	1	1	0	0	0	0	0	1	0
722	Bursera simaruba	Burseraceae	San Luis Potosí	21.914179	-98.951282	2020	Observations	Salvador Luna Vargas		GBIF	1	1	0	0	0	0	0	1	0	0	1	1	0	0	0	0	0	1	0
723	Bursera simaruba	Burseraceae	San Luis Potosí	21.914722	-98.951302	2018	Observations	Salvador Luna Vargas		GBIF	1	1	0	0	0	0	0	1	0	0	1	1	0	0	0	0	0	1	0
728	Bursera simaruba	Burseraceae	San Luis Potosí	21.975719	-98.979546	2022	Observations	Salvador Luna Vargas		GBIF	1	1	0	0	0	0	0	1	0	0	1	1	0	0	0	0	0	1	0
729	Bursera simaruba	Burseraceae	San Luis Potosí	21.851482	-98.980189	2020	Observations	Salvador Luna Vargas		GBIF	1	1	0	0	0	0	0	1	0	0	1	1	0	0	0	0	0	1	0
731	Bursera simaruba	Burseraceae	San Luis Potosí	22.00429	-98.984955	2022	Observations	Salvador Luna Vargas		GBIF	1	1	0	0	0	0	0	1	0	0	1	1	0	0	0	0	0	1	0
734	Bursera simaruba	Burseraceae	San Luis Potosí	21.569325	-99.008694	2023	Observations	Salvador Luna Vargas		GBIF	1	1	0	0	0	0	0	1	0	0	1	1	0	0	0	0	0	1	0
735	Bursera simaruba	Burseraceae	San Luis Potosí	21.984587	-99.0187	2019	Observations	Salvador Luna Vargas		GBIF	1	1	0	0	0	0	0	1	0	0	1	1	0	0	0	0	0	1	0
737	Bursera simaruba	Burseraceae	San Luis Potosí	21.528992	-99.026084	2023	Observations	Salvador Luna Vargas		GBIF	1	1	0	0	0	0	0	1	0	0	1	1	0	0	0	0	0	1	0
740	Bursera simaruba	Burseraceae	San Luis Potosí	21.886328	-99.069131	2021	Observations	Salvador Luna Vargas		GBIF	1	1	0	0	0	0	0	1	0	0	1	1	0	0	0	0	0	1	0
741	Bursera simaruba	Burseraceae	San Luis Potosí	21.845582	-99.07538	2020	Observations	Salvador Luna Vargas		GBIF	1	1	0	0	0	0	0	1	0	0	1	1	0	0	0	0	0	1	0
742	Bursera simaruba	Burseraceae	San Luis Potosí	21.842698	-99.075552	2020	Observations	Salvador Luna Vargas		GBIF	1	1	0	0	0	0	0	1	0	0	1	1	0	0	0	0	0	1	0
743	Bursera simaruba	Burseraceae	San Luis Potosí	21.870466	-99.09031	2020	Observations	Salvador Luna Vargas		GBIF	1	1	0	0	0	0	0	1	0	0	1	1	0	0	0	0	0	1	0
745	Bursera simaruba	Burseraceae	San Luis Potosí	21.862483	-99.105424	2020	Observations	Salvador Luna Vargas		GBIF	1	1	0	0	0	0	0	1	0	0	1	1	0	0	0	0	0	1	0
747	Bursera simaruba	Burseraceae	San Luis Potosí	21.994426	-99.130926	2013	Observations	Salvador Luna Vargas		GBIF	1	1	0	0	0	0	0	1	0	0	1	1	0	0	0	0	0	1	0
748	Bursera simaruba	Burseraceae	San Luis Potosí	21.847773	-99.133972	2022	Observations	Salvador Luna Vargas		GBIF	1	1	0	0	0	0	0	1	0	0	1	1	0	0	0	0	0	1	0
749	Bursera simaruba	Burseraceae	San Luis Potosí	22.04261	-99.139275	2020	Observations	Salvador Luna Vargas		GBIF	1	1	0	0	0	0	0	1	0	0	1	1	0	0	0	0	0	1	0
750	Bursera simaruba	Burseraceae	San Luis Potosí	21.858332	-99.14088	2020	Observations	Salvador Luna Vargas		GBIF	1	1	0	0	0	0	0	1	0	0	1	1	0	0	0	0	0	1	0
751	Bursera simaruba	Burseraceae	San Luis Potosí	22.224521	-99.144358	2020	Observations	Salvador Luna Vargas		GBIF	1	1	0	0	0	0	0	1	0	0	1	1	0	0	0	0	0	1	0
752	Bursera simaruba	Burseraceae	San Luis Potosí	22.032323	-99.145563	2020	Observations	Salvador Luna Vargas		GBIF	1	1	0	0	0	0	0	1	0	0	1	1	0	0	0	0	0	1	0
753	Bursera simaruba	Burseraceae	San Luis Potosí	22.099182	-99.150883	2020	Observations	Salvador Luna Vargas		GBIF	1	1	0	0	0	0	0	1	0	0	1	1	0	0	0	0	0	1	0
754	Bursera simaruba	Burseraceae	San Luis Potosí	22.099938	-99.15147	2020	Observations	Salvador Luna Vargas		GBIF	1	1	0	0	0	0	0	1	0	0	1	1	0	0	0	0	0	1	0
755	Bursera simaruba	Burseraceae	San Luis Potosí	22.305896	-99.166808	2020	Observations	Salvador Luna Vargas		GBIF	1	1	0	0	0	0	0	1	0	0	1	1	0	0	0	0	0	1	0
756	Bursera simaruba	Burseraceae	San Luis Potosí	22.388171	-99.203902	2020	Observations	Salvador Luna Vargas		GBIF	1	1	0	0	0	0	0	1	0	0	1	1	0	0	0	0	0	1	0
757	Bursera simaruba	Burseraceae	San Luis Potosí	21.877832	-99.222552	2020	Observations	Salvador Luna Vargas		GBIF	1	1	0	0	0	0	0	1	0	0	1	1	0	0	0	0	0	1	0
691	Bursera simaruba	Burseraceae	Veracruz de Ignacio de la Llave	21.321389	-97.833889	1983	ENCB	Toledo Manzur C. A.		GBIF	1	1	0	0	0	0	0	1	0	0	1	1	0	0	0	0	0	1	0
694	Bursera simaruba	Burseraceae	San Luis Potosí	22.15087	-98.39382	2021	SLPM	Yazmín González Avilés.	88	SLPM	1	1	0	0	0	0	0	1	0	0	1	1	0	0	0	0	0	1	0
758	Cabomba haynesii	Nymphaeaceae	San Luis Potosí	21.554595	-98.82061	1979	SLPM	J. Alcorn	3011	SLPM	0	1	0	0	0	0	0	0	0	0	0	0	0	0	0	0	0	0	0
760	Caesalpinia pulcherrima	Fabaceae	Veracruz de Ignacio de la Llave	21.343681	-98.240009	2024	Observations	aida_del_angel		GBIF	0	0	0	1	0	0	0	0	0	0	0	0	0	0	0	0	0	0	0
770	Caesalpinia pulcherrima	Fabaceae	San Luis Potosí	21.621455	-99.023811	2022	Observations	Alicia Mastretta Yanes		GBIF	0	0	0	1	0	0	0	0	0	0	0	0	0	0	0	0	0	0	0
773	Caesalpinia pulcherrima	Fabaceae	San Luis Potosí	21.975534	-99.132843	2015	Observations	alvaro_aguilar		GBIF	0	0	0	1	0	0	0	0	0	0	0	0	0	0	0	0	0	0	0
761	Caesalpinia pulcherrima	Fabaceae	Veracruz de Ignacio de la Llave	21.534737	-98.410993	2019	Observations	Celeste Blanco		GBIF	0	0	0	1	0	0	0	0	0	0	0	0	0	0	0	0	0	0	0
762	Caesalpinia pulcherrima	Fabaceae	San Luis Potosí	21.635624	-98.8946298	1978	TEX	J. Alcorn		GBIF	0	0	0	1	0	0	0	0	0	0	0	0	0	0	0	0	0	0	0
768	Caesalpinia pulcherrima	Fabaceae	San Luis Potosí	22.119816	-98.987337	2021	Observations	Joel Díaz López		GBIF	0	0	0	1	0	0	0	0	0	0	0	0	0	0	0	0	0	0	0
771	Caesalpinia pulcherrima	Fabaceae	San Luis Potosí	21.907584	-99.032409	2022	Observations	Joel Díaz López		GBIF	0	0	0	1	0	0	0	0	0	0	0	0	0	0	0	0	0	0	0
774	Caesalpinia pulcherrima	Fabaceae	San Luis Potosí	21.800324	-99.176039	2022	Observations	Larissa Olivares		GBIF	0	0	0	1	0	0	0	0	0	0	0	0	0	0	0	0	0	0	0
764	Caesalpinia pulcherrima	Fabaceae	San Luis Potosí	21.984663	-98.938429	2021	Observations	PRAC VALLES		GBIF	0	0	0	1	0	0	0	0	0	0	0	0	0	0	0	0	0	0	0
765	Caesalpinia pulcherrima	Fabaceae	San Luis Potosí	21.984943	-98.940406	2020	Observations	PRAC VALLES		GBIF	0	0	0	1	0	0	0	0	0	0	0	0	0	0	0	0	0	0	0
766	Caesalpinia pulcherrima	Fabaceae	San Luis Potosí	21.985571	-98.957201	2023	Observations	PRAC VALLES		GBIF	0	0	0	1	0	0	0	0	0	0	0	0	0	0	0	0	0	0	0
767	Caesalpinia pulcherrima	Fabaceae	San Luis Potosí	21.985521	-98.957262	2024	Observations	PRAC VALLES		GBIF	0	0	0	1	0	0	0	0	0	0	0	0	0	0	0	0	0	0	0
759	Caesalpinia pulcherrima	Fabaceae	Veracruz de Ignacio de la Llave	21.155	-97.7675		XAL	R. Bautista C.		GBIF	0	0	0	1	0	0	0	0	0	0	0	0	0	0	0	0	0	0	0
769	Caesalpinia pulcherrima	Fabaceae	San Luis Potosí	21.541864	-99.002745	1963	KANU	Ronald L McGregor; Larry J Harms; Albert J Robinson, Jr; R del Rosario; R Segal		GBIF	0	0	0	1	0	0	0	0	0	0	0	0	0	0	0	0	0	0	0
763	Caesalpinia pulcherrima	Fabaceae	San Luis Potosí	21.644799	-98.920235	2022	Observations	Salvador Luna Vargas		GBIF	0	0	0	1	0	0	0	0	0	0	0	0	0	0	0	0	0	0	0
772	Caesalpinia pulcherrima	Fabaceae	San Luis Potosí	21.87339	-99.088664	2020	Observations	Salvador Luna Vargas		GBIF	0	0	0	1	0	0	0	0	0	0	0	0	0	0	0	0	0	0	0
778	Calea ternifolia	Asteraceae	San Luis Potosí	21.627583	-99.121111	1989	QMEX	E. Carranza		GBIF	0	1	0	0	0	0	0	0	0	1	1	0	0	0	0	0	0	1	0
777	Calea ternifolia	Asteraceae	San Luis Potosí	22.4004839	-99.0575655	1959	TEX	J. Graham; M. C. Johnston		GBIF	0	1	0	0	0	0	0	0	0	1	1	0	0	0	0	0	0	1	0
776	Calea ternifolia	Asteraceae	San Luis Potosí	22.3675	-99.052222	1959	MEXU	M. C. Johnston; J. Graham		GBIF	0	1	0	0	0	0	0	0	0	1	1	0	0	0	0	0	0	1	0
775	Calea ternifolia	Asteraceae	San Luis Potosí	22.002571	-99.001842	1959	SLPM	J. Rzedowski R.	10388	SLPM	0	1	0	0	0	0	0	0	0	1	1	0	0	0	0	0	0	1	0
803	Calliandra houstoniana	Fabaceae	San Luis Potosí	21.599837	-99.098965	2007	Observations	Alfonso Gutiérrez Aldana		GBIF	0	1	0	0	1	0	0	0	0	1	0	0	0	1	0	0	1	1	0
793	Calliandra houstoniana	Fabaceae	San Luis Potosí	22.224085	-98.932297	2017	IBUG	Ana Karem Gudiño Cano		GBIF	0	1	0	0	1	0	0	0	0	1	0	0	0	1	0	0	1	1	0
794	Calliandra houstoniana	Fabaceae	San Luis Potosí	22.224085	-98.932297	2017	SLPM	Ana Karem Gudiño Cano		GBIF	0	1	0	0	1	0	0	0	0	1	0	0	0	1	0	0	1	1	0
801	Calliandra houstoniana	Fabaceae	San Luis Potosí	21.816738	-99.069558	2018	Observations	emmanuelocejo		GBIF	0	1	0	0	1	0	0	0	0	1	0	0	0	1	0	0	1	1	0
799	Calliandra houstoniana	Fabaceae	San Luis Potosí	21.484447	-98.986794	2017	Observations	Fernando Alfredo Barrios Contreras		GBIF	0	1	0	0	1	0	0	0	0	1	0	0	0	1	0	0	1	1	0
796	Calliandra houstoniana	Fabaceae	San Luis Potosí	22.299167	-98.9525	2017	NO APLICA	Horacio Valdemar Bárcenas Rodríguez		GBIF	0	1	0	0	1	0	0	0	0	1	0	0	0	1	0	0	1	1	0
783	Calliandra houstoniana	Fabaceae	San Luis Potosí	21.635624	-98.8946298	1978	TEX	J. Alcorn		GBIF	0	1	0	0	1	0	0	0	0	1	0	0	0	1	0	0	1	1	0
784	Calliandra houstoniana	Fabaceae	San Luis Potosí	21.635624	-98.8946298	1978	TEX	J. Alcorn		GBIF	0	1	0	0	1	0	0	0	0	1	0	0	0	1	0	0	1	1	0
785	Calliandra houstoniana	Fabaceae	San Luis Potosí	21.6203447	-98.9029709	1978	TEX	J. Alcorn		GBIF	0	1	0	0	1	0	0	0	0	1	0	0	0	1	0	0	1	1	0
786	Calliandra houstoniana	Fabaceae	San Luis Potosí	21.6203447	-98.9029709	1978	TEX	J. Alcorn		GBIF	0	1	0	0	1	0	0	0	0	1	0	0	0	1	0	0	1	1	0
789	Calliandra houstoniana	Fabaceae	San Luis Potosí	21.641667	-98.908333	1978	NY	J. Alcorn		GBIF	0	1	0	0	1	0	0	0	0	1	0	0	0	1	0	0	1	1	0
791	Calliandra houstoniana	Fabaceae	San Luis Potosí	21.975	-98.925	1956	ENCB	J. Rzedowski R.		GBIF	0	1	0	0	1	0	0	0	0	1	0	0	0	1	0	0	1	1	0
802	Calliandra houstoniana	Fabaceae	San Luis Potosí	21.926644	-99.078242	2021	Observations	Joel Díaz López		GBIF	0	1	0	0	1	0	0	0	0	1	0	0	0	1	0	0	1	1	0
795	Calliandra houstoniana	Fabaceae	San Luis Potosí	22.333333	-98.938611	2014	NO APLICA	José Arturo De Nova Vázquez		GBIF	0	1	0	0	1	0	0	0	0	1	0	0	0	1	0	0	1	1	0
781	Calliandra houstoniana	Fabaceae	Veracruz de Ignacio de la Llave	21.345	-98.226111	1858	GH	L.C. Ervendberg		GBIF	0	1	0	0	1	0	0	0	0	1	0	0	0	1	0	0	1	1	0
800	Calliandra houstoniana	Fabaceae	San Luis Potosí	22.2599372	-99.0132859	1946	TEX	M. C. Johnston		GBIF	0	1	0	0	1	0	0	0	0	1	0	0	0	1	0	0	1	1	0
779	Calliandra houstoniana	Fabaceae	Veracruz de Ignacio de la Llave	21.25	-97.733	1981	MEXU	M. Nee		GBIF	0	1	0	0	1	0	0	0	0	1	0	0	0	1	0	0	1	1	0
780	Calliandra houstoniana	Fabaceae	Veracruz de Ignacio de la Llave	21.25	-97.733333	1981	XAL	M. Nee		GBIF	0	1	0	0	1	0	0	0	0	1	0	0	0	1	0	0	1	1	0
787	Calliandra houstoniana	Fabaceae	San Luis Potosí	22.192452	-98.903475	2016	Observations	Pedro Nájera Quezada		GBIF	0	1	0	0	1	0	0	0	0	1	0	0	0	1	0	0	1	1	0
797	Calliandra houstoniana	Fabaceae	San Luis Potosí	21.983577	-98.960117	2024	Observations	PRAC VALLES		GBIF	0	1	0	0	1	0	0	0	0	1	0	0	0	1	0	0	1	1	0
798	Calliandra houstoniana	Fabaceae	San Luis Potosí	21.983598	-98.960117	2023	Observations	PRAC VALLES		GBIF	0	1	0	0	1	0	0	0	0	1	0	0	0	1	0	0	1	1	0
792	Calliandra houstoniana	Fabaceae	San Luis Potosí	22.2240849	-98.932297	2017	SLPM	A. K. Gudiño-Cano	469	SLPM	0	1	0	0	1	0	0	0	0	1	0	0	0	1	0	0	1	1	0
788	Calliandra houstoniana	Fabaceae	San Luis Potosí	21.619591	-98.904384	1978	SLPM	J. Alcorn	1831	SLPM	0	1	0	0	1	0	0	0	0	1	0	0	0	1	0	0	1	1	0
790	Calliandra houstoniana	Fabaceae	San Luis Potosí	21.974656	-98.921943	1956	SLPM	J. Rzedowski R.	7438	SLPM	0	1	0	0	1	0	0	0	0	1	0	0	0	1	0	0	1	1	0
782	Calliandra houstoniana	Fabaceae	San Luis Potosí	22.06121	-98.57072	2021	SLPM	Yazmín González Avilés, Gregorio Hernández	183	SLPM	0	1	0	0	1	0	0	0	0	1	0	0	0	1	0	0	1	1	0
819	Callicarpa acuminata	Lamiaceae	San Luis Potosí	22.38130183	-98.93833459	2013	SLPM	J.Fortanelli M.	709	SLPM	1	1	0	0	0	0	0	0	0	0	0	0	1	1	0	0	0	0	0
813	Callicarpa acuminata	Lamiaceae	San Luis Potosí	22.07081	-98.59475	2021	SLPM	Y.González A.	131	SLPM	1	1	0	0	0	0	0	0	0	0	0	0	1	1	0	0	0	0	0
822	Callicarpa acuminata	Lamiaceae	San Luis Potosí	22.226094	-98.951878	2017	SLPM	Ana Karem Gudiño Cano		GBIF	1	1	0	0	0	0	0	0	0	0	0	0	1	1	0	0	0	0	0
826	Callicarpa acuminata	Lamiaceae	San Luis Potosí	21.627583	-99.121111	1989	QMEX	E. González P.		GBIF	1	1	0	0	0	0	0	0	0	0	0	0	1	1	0	0	0	0	0
825	Callicarpa acuminata	Lamiaceae	San Luis Potosí	21.9828253	-99.0099378	1938	LL	H. LeSueur		GBIF	1	1	0	0	0	0	0	0	0	0	0	0	1	1	0	0	0	0	0
816	Callicarpa acuminata	Lamiaceae	San Luis Potosí	21.635624	-98.8946298	1979	TEX	J. Alcorn		GBIF	1	1	0	0	0	0	0	0	0	0	0	0	1	1	0	0	0	0	0
817	Callicarpa acuminata	Lamiaceae	San Luis Potosí	21.619827	-98.902865	1978	TEX	J. Alcorn		GBIF	1	1	0	0	0	0	0	0	0	0	0	0	1	1	0	0	0	0	0
818	Callicarpa acuminata	Lamiaceae	San Luis Potosí	21.641667	-98.908333	1979	NY	J. Alcorn		GBIF	1	1	0	0	0	0	0	0	0	0	0	0	1	1	0	0	0	0	0
809	Callicarpa acuminata	Lamiaceae	Veracruz de Ignacio de la Llave	21.344833	-98.269493	1978	TEX	J. Alcorn		GBIF	1	1	0	0	0	0	0	0	0	0	0	0	1	1	0	0	0	0	0
810	Callicarpa acuminata	Lamiaceae	Veracruz de Ignacio de la Llave	21.344833	-98.269493	1977	TEX	J. Alcorn		GBIF	1	1	0	0	0	0	0	0	0	0	0	0	1	1	0	0	0	0	0
811	Callicarpa acuminata	Lamiaceae	Veracruz de Ignacio de la Llave	21.344833	-98.269493	1979	TEX	J. Alcorn		GBIF	1	1	0	0	0	0	0	0	0	0	0	0	1	1	0	0	0	0	0
812	Callicarpa acuminata	Lamiaceae	Veracruz de Ignacio de la Llave	21.65	-98.283	1979	MEXU	J. I. Calzada		GBIF	1	1	0	0	0	0	0	0	0	0	0	0	1	1	0	0	0	0	0
804	Callicarpa acuminata	Lamiaceae	Veracruz de Ignacio de la Llave	21.644167	-98.108611	1979	XAL	J.I. Calzada		GBIF	1	1	0	0	0	0	0	0	0	0	0	0	1	1	0	0	0	0	0
805	Callicarpa acuminata	Lamiaceae	Veracruz de Ignacio de la Llave	21.516667	-98.116667	1980	UCAM	J.I. Calzada Martínez; M.L. Ayala Nieto; J. Alvarado		GBIF	1	1	0	0	0	0	0	0	0	0	0	0	1	1	0	0	0	0	0
806	Callicarpa acuminata	Lamiaceae	Veracruz de Ignacio de la Llave	21.65	-98.116667	1980	XAL	J.I. Calzada; M.L. Ayala; J.L. Alvarado		GBIF	1	1	0	0	0	0	0	0	0	0	0	0	1	1	0	0	0	0	0
808	Callicarpa acuminata	Lamiaceae	Veracruz de Ignacio de la Llave	21.658333	-98.125	1980	CHAP	J.I. Calzada; Ma.G. Ayala; J. Alvarado		GBIF	1	1	0	0	0	0	0	0	0	0	0	0	1	1	0	0	0	0	0
807	Callicarpa acuminata	Lamiaceae	Veracruz de Ignacio de la Llave	21.65	-98.116667	1978	XAL	J.I. Calzada; W. Márquez R.		GBIF	1	1	0	0	0	0	0	0	0	0	0	0	1	1	0	0	0	0	0
820	Callicarpa acuminata	Lamiaceae	San Luis Potosí	21.990024	-98.941095	2020	Observations	PRAC VALLES		GBIF	1	1	0	0	0	0	0	0	0	0	0	0	1	1	0	0	0	0	0
823	Callicarpa acuminata	Lamiaceae	San Luis Potosí	21.48	-98.97	1977	Tropicos	Thomas B. Croat	39240	GBIF	1	1	0	0	0	0	0	0	0	0	0	0	1	1	0	0	0	0	0
824	Callicarpa acuminata	Lamiaceae	San Luis Potosí	22.11891667	-98.99652778	2021	SLPM	Y. González A.	131	SLPM	1	1	0	0	0	0	0	0	0	0	0	0	1	1	0	0	0	0	0
821	Callicarpa acuminata	Lamiaceae	San Luis Potosí	22.2260944	-98.9518778	2017	SLPM	A. K. Gudiño-Cano	413	SLPM	1	1	0	0	0	0	0	0	0	0	0	0	1	1	0	0	0	0	0
815	Callicarpa acuminata	Lamiaceae	San Luis Potosí	21.634193	-98.894466	1979	SLPM	J. Alcorn	3342	SLPM	1	1	0	0	0	0	0	0	0	0	0	0	1	1	0	0	0	0	0
814	Callicarpa acuminata	Lamiaceae	San Luis Potosí	22.07081	-98.59475	2021	SLPM	Yazmín González Avilés	131	SLPM	1	1	0	0	0	0	0	0	0	0	0	0	1	1	0	0	0	0	0
827	Callisia fragrans	Commelinaceae	San Luis Potosí	21.6352371	-98.8945448	1983	TEX	J. Alcorn		GBIF	0	0	0	0	0	0	0	0	0	0	0	1	0	0	1	1	0	0	0
828	Callisia fragrans	Commelinaceae	San Luis Potosí	21.6199577	-98.9028869	1979	LL	J. Alcorn		GBIF	0	0	0	0	0	0	0	0	0	0	0	1	0	0	1	1	0	0	0
830	Callisia fragrans	Commelinaceae	San Luis Potosí	21.625	-98.908333	1979	NY	J. Alcorn		GBIF	0	0	0	0	0	0	0	0	0	0	0	1	0	0	1	1	0	0	0
829	Callisia fragrans	Commelinaceae	San Luis Potosí	21.619591	-98.904384	1979	SLPM	J. Alcorn	2776	SLPM	0	0	0	0	0	0	0	0	0	0	0	1	0	0	1	1	0	0	0
831	Callisia fragrans	Commelinaceae	San Luis Potosí	21.624897	-99.019738	1959	SLPM	J. Rzedowski R.	9876	SLPM	0	0	0	0	0	0	0	0	0	0	0	1	0	0	1	1	0	0	0
836	Callisia repens	Commelinaceae	San Luis Potosí	21.6	-98.98	1970	Tropicos	David B. Dunn;William E. Harmon;et al.	17568	GBIF	0	1	0	0	0	0	0	0	0	0	0	0	1	0	0	0	0	0	0
832	Callisia repens	Commelinaceae	Veracruz de Ignacio de la Llave	21.4524521	-97.6577476	1939	TEX	H. LeSueur		GBIF	0	1	0	0	0	0	0	0	0	0	0	0	1	0	0	0	0	0	0
837	Callisia repens	Commelinaceae	San Luis Potosí	21.6019082	-99.0103894	1979	TEX	J. Alcorn		GBIF	0	1	0	0	0	0	0	0	0	0	0	0	1	0	0	0	0	0	0
834	Callisia repens	Commelinaceae	San Luis Potosí	22.133056	-98.925278	2017	NO APLICA	José Arturo De Nova Vázquez		GBIF	0	1	0	0	0	0	0	0	0	0	0	0	1	0	0	0	0	0	0
835	Callisia repens	Commelinaceae	San Luis Potosí	22.09065233	-98.95502317	2017	SLPM	M.M.Salinas-Rodríguez, A.Mora-Olivo.	103	SLPM	0	1	0	0	0	0	0	0	0	0	0	0	1	0	0	0	0	0	0
833	Callisia repens	Commelinaceae	San Luis Potosí	22.165826	-98.910491	2016	Observations	Pedro Nájera Quezada		GBIF	0	1	0	0	0	0	0	0	0	0	0	0	1	0	0	0	0	0	0
839	Merremia umbellata	Convolvulaceae	Veracruz de Ignacio de la Llave	21.2125	-97.74833	1990		A.C. Sanders; J.C. Lyman, B.L. Phillips, B. Pitzer	9535	GBIF	0	1	0	0	0	0	0	0	0	0	0	0	0	0	1	0	0	0	0
838	Merremia umbellata	Convolvulaceae	Veracruz de Ignacio de la Llave	21.216667	-97.733333	1990	XAL	A.C. Sanders; J.C. Lyman; B.L. Phillips; B. Pitzer		GBIF	0	1	0	0	0	0	0	0	0	0	0	0	0	0	1	0	0	0	0
856	Merremia umbellata	Convolvulaceae	San Luis Potosí	22.011348	-99.035404	2019	Observations	Alejandro Aguilar Fernández		GBIF	0	1	0	0	0	0	0	0	0	0	0	0	0	0	1	0	0	0	0
841	Merremia umbellata	Convolvulaceae	Veracruz de Ignacio de la Llave	21.233305	-98.106353	2011	Observations	Alexis López Hernández		GBIF	0	1	0	0	0	0	0	0	0	0	0	0	0	0	1	0	0	0	0
843	Merremia umbellata	Convolvulaceae	Veracruz de Ignacio de la Llave	21.347658	-98.232064	2021	Observations	bemma		GBIF	0	1	0	0	0	0	0	0	0	0	0	0	0	0	1	0	0	0	0
840	Merremia umbellata	Convolvulaceae	Veracruz de Ignacio de la Llave	21.526944	-97.990278	2001	XAL	C.M. Durán-Espinosa; A. Rincó G.		GBIF	0	1	0	0	0	0	0	0	0	0	0	0	0	0	1	0	0	0	0
848	Merremia umbellata	Convolvulaceae	San Luis Potosí	22.266196	-98.935574	2019	Observations	carlosdr		GBIF	0	1	0	0	0	0	0	0	0	0	0	0	0	0	1	0	0	0	0
851	Merremia umbellata	Convolvulaceae	San Luis Potosí	21.977798	-99.015327	2021	Observations	Gabriela López Murillo		GBIF	0	1	0	0	0	0	0	0	0	0	0	0	0	0	1	0	0	0	0
854	Merremia umbellata	Convolvulaceae	San Luis Potosí	21.949394	-99.021729	2021	Observations	Gabriela López Murillo		GBIF	0	1	0	0	0	0	0	0	0	0	0	0	0	0	1	0	0	0	0
844	Merremia umbellata	Convolvulaceae	San Luis Potosí	21.6113502	-98.864544	1979	TEX	J. Alcorn		GBIF	0	1	0	0	0	0	0	0	0	0	0	0	0	0	1	0	0	0	0
845	Merremia umbellata	Convolvulaceae	San Luis Potosí	21.6199577	-98.9028869	1979	TEX	J. Alcorn		GBIF	0	1	0	0	0	0	0	0	0	0	0	0	0	0	1	0	0	0	0
846	Merremia umbellata	Convolvulaceae	San Luis Potosí	21.625	-98.908333	1979	NY	J. Alcorn		GBIF	0	1	0	0	0	0	0	0	0	0	0	0	0	0	1	0	0	0	0
850	Merremia umbellata	Convolvulaceae	San Luis Potosí	21.595561	-98.966669	1979	TEX	J. Alcorn		GBIF	0	1	0	0	0	0	0	0	0	0	0	0	0	0	1	0	0	0	0
857	Merremia umbellata	Convolvulaceae	San Luis Potosí	21.989047	-99.039526	2023	Observations	Joel Díaz López		GBIF	0	1	0	0	0	0	0	0	0	0	0	0	0	0	1	0	0	0	0
842	Merremia umbellata	Convolvulaceae	Veracruz de Ignacio de la Llave	21.266667	-98.15	1981	XAL	M. Nee; A.A. Lasseigne; G.E. Schatz		GBIF	0	1	0	0	0	0	0	0	0	0	0	0	0	0	1	0	0	0	0
847	Merremia umbellata	Convolvulaceae	San Luis Potosí	21.975896	-98.932641	2019	Observations	PRAC VALLES		GBIF	0	1	0	0	0	0	0	0	0	0	0	0	0	0	1	0	0	0	0
849	Merremia umbellata	Convolvulaceae	San Luis Potosí	21.983381	-98.960035	2023	Observations	PRAC VALLES		GBIF	0	1	0	0	0	0	0	0	0	0	0	0	0	0	1	0	0	0	0
852	Merremia umbellata	Convolvulaceae	San Luis Potosí	21.975628	-99.017071	2022	Observations	Salvador Luna Vargas		GBIF	0	1	0	0	0	0	0	0	0	0	0	0	0	0	1	0	0	0	0
853	Merremia umbellata	Convolvulaceae	San Luis Potosí	21.97372	-99.0192	2020	Observations	Salvador Luna Vargas		GBIF	0	1	0	0	0	0	0	0	0	0	0	0	0	0	1	0	0	0	0
858	Merremia umbellata	Convolvulaceae	San Luis Potosí	21.859673	-99.138557	2021	Observations	Salvador Luna Vargas		GBIF	0	1	0	0	0	0	0	0	0	0	0	0	0	0	1	0	0	0	0
862	Campyloneurum phyllitidis	Polypodiaceae	San Luis Potosí	21.53101	-99.03403	1981		D. Benham; J. Cornelius	659	GBIF	0	1	0	0	0	0	0	0	0	0	0	0	0	0	1	1	1	0	0
861	Campyloneurum phyllitidis	Polypodiaceae	San Luis Potosí	21.641667	-98.908333	1979	NY	J. Alcorn		GBIF	0	1	0	0	0	0	0	0	0	0	0	0	0	0	1	1	1	0	0
863	Campyloneurum phyllitidis	Polypodiaceae	San Luis Potosí	21.6514639	-99.0390883	1979	TEX	J. Alcorn		GBIF	0	1	0	0	0	0	0	0	0	0	0	0	0	0	1	1	1	0	0
864	Campyloneurum phyllitidis	Polypodiaceae	San Luis Potosí	21.6292338	-99.0540876	1979	TEX	J. Alcorn		GBIF	0	1	0	0	0	0	0	0	0	0	0	0	0	0	1	1	1	0	0
865	Campyloneurum phyllitidis	Polypodiaceae	San Luis Potosí	21.6292338	-99.0540876	1979	TEX	J. Alcorn		GBIF	0	1	0	0	0	0	0	0	0	0	0	0	0	0	1	1	1	0	0
866	Campyloneurum phyllitidis	Polypodiaceae	San Luis Potosí	21.601263	-99.0614806	1978	TEX	J. Alcorn		GBIF	0	1	0	0	0	0	0	0	0	0	0	0	0	0	1	1	1	0	0
860	Campyloneurum phyllitidis	Polypodiaceae	San Luis Potosí	21.634193	-98.894466	1979	SLPM	J. Alcorn	2448	SLPM	0	1	0	0	0	0	0	0	0	0	0	0	0	0	1	1	1	0	0
859	Campyloneurum phyllitidis	Polypodiaceae	Veracruz de Ignacio de la Llave	21.350642	-98.225704	1858		L. C. Ervendberg	s.n.	GBIF	0	1	0	0	0	0	0	0	0	0	0	0	0	0	1	1	1	0	0
872	Canavalia villosa	Fabaceae	San Luis Potosí	21.6117372	-98.864627	1978	TEX	J. Alcorn		GBIF	0	0	0	0	0	0	0	0	0	0	1	0	0	0	0	0	0	0	0
873	Canavalia villosa	Fabaceae	San Luis Potosí	21.610075	-98.9557541	1978	TEX	J. Alcorn		GBIF	0	0	0	0	0	0	0	0	0	0	1	0	0	0	0	0	0	0	0
874	Canavalia villosa	Fabaceae	San Luis Potosí	21.625	-98.958333	1978	NY	J. Alcorn		GBIF	0	0	0	0	0	0	0	0	0	0	1	0	0	0	0	0	0	0	0
870	Canavalia villosa	Fabaceae	Veracruz de Ignacio de la Llave	21.345	-98.226111	1858	GH	L.C. Ervendberg		GBIF	0	0	0	0	0	0	0	0	0	0	1	0	0	0	0	0	0	0	0
867	Canavalia villosa	Fabaceae	Veracruz de Ignacio de la Llave	21.25	-97.733333	1981	XAL	M. Nee		GBIF	0	0	0	0	0	0	0	0	0	0	1	0	0	0	0	0	0	0	0
869	Canavalia villosa	Fabaceae	Veracruz de Ignacio de la Llave	21.183	-98.067	1981	MEXU	M. Nee		GBIF	0	0	0	0	0	0	0	0	0	0	1	0	0	0	0	0	0	0	0
871	Canavalia villosa	Fabaceae	Veracruz de Ignacio de la Llave	21.583	-98.367	1983	MEXU	M. Nee; K. Taylor		GBIF	0	0	0	0	0	0	0	0	0	0	1	0	0	0	0	0	0	0	0
868	Canavalia villosa	Fabaceae	Veracruz de Ignacio de la Llave	21.18333	-98.06666	1981	Tropicos	Michael H. Nee	22373	GBIF	0	0	0	0	0	0	0	0	0	0	1	0	0	0	0	0	0	0	0
875	Canavalia villosa	Fabaceae	San Luis Potosí	21.582781	-98.964548	1978	SLPM	J. Alcorn	2215	SLPM	0	0	0	0	0	0	0	0	0	0	1	0	0	0	0	0	0	0	0
878	Canna indica	Cannaceae	Veracruz de Ignacio de la Llave	21.35	-98.233333		MEL	Ervendberg, C.F.L.C.	274	GBIF	0	0	0	0	0	0	0	0	0	0	0	0	0	1	0	0	0	1	0
876	Canna indica	Cannaceae	Veracruz de Ignacio de la Llave	21.266667	-97.866667	1982	XAL	G. Castillo C.; M. Nee; A. Benavides M.		GBIF	0	0	0	0	0	0	0	0	0	0	0	0	0	1	0	0	0	1	0
877	Canna indica	Cannaceae	Veracruz de Ignacio de la Llave	21.266667	-97.883333	1981	XAL	G. Castillo-Campos; A. Benavides M.		GBIF	0	0	0	0	0	0	0	0	0	0	0	0	0	1	0	0	0	1	0
881	Canna indica	Cannaceae	San Luis Potosí	21.984047	-98.958947	2021	Observations	Gabriela López Murillo		GBIF	0	0	0	0	0	0	0	0	0	0	0	0	0	1	0	0	0	1	0
879	Canna indica	Cannaceae	San Luis Potosí	21.6352371	-98.8945448	1978	TEX	J. Alcorn		GBIF	0	0	0	0	0	0	0	0	0	0	0	0	0	1	0	0	0	1	0
880	Canna indica	Cannaceae	San Luis Potosí	21.625	-98.958333	1978	NY	J. Alcorn		GBIF	0	0	0	0	0	0	0	0	0	0	0	0	0	1	0	0	0	1	0
883	Canna indica	Cannaceae	San Luis Potosí	21.6019082	-99.0103894	1978	TEX	J. Alcorn		GBIF	0	0	0	0	0	0	0	0	0	0	0	0	0	1	0	0	0	1	0
885	Canna indica	Cannaceae	San Luis Potosí	21.5213536	-99.0528901	1979	TEX	J. Alcorn		GBIF	0	0	0	0	0	0	0	0	0	0	0	0	0	1	0	0	0	1	0
882	Canna indica	Cannaceae	San Luis Potosí	21.582781	-98.964548	1978	SLPM	J. Alcorn	2225	SLPM	0	0	0	0	0	0	0	0	0	0	0	0	0	1	0	0	0	1	0
884	Canna indica	Cannaceae	San Luis Potosí	21.521687	-99.050848	1979	SLPM	J. Alcorn	2562	SLPM	0	0	0	0	0	0	0	0	0	0	0	0	0	1	0	0	0	1	0
886	Canna indica	Cannaceae	San Luis Potosí	21.887712	-99.107326	2020	Observations	Salvador Luna Vargas		GBIF	0	0	0	0	0	0	0	0	0	0	0	0	0	1	0	0	0	1	0
889	Capraria mexicana	Scrophulariaceae	San Luis Potosí	21.641667	-98.908333	1979	NY	J. Alcorn		GBIF	0	0	0	0	0	0	0	0	0	0	0	1	0	1	0	0	0	0	0
888	Capraria mexicana	Scrophulariaceae	San Luis Potosí	21.634193	-98.894466	1979	SLPM	J. Alcorn	2515	SLPM	0	0	0	0	0	0	0	0	0	0	0	1	0	1	0	0	0	0	0
887	Capraria mexicana	Scrophulariaceae	Veracruz de Ignacio de la Llave	21.486389	-98.349444		XAL	Not available		GBIF	0	0	0	0	0	0	0	0	0	0	0	1	0	1	0	0	0	0	0
891	Capraria saxifragifolia	Scrophulariaceae	San Luis Potosí	21.675	-98.825	1978	NY	J. Alcorn		GBIF	0	0	0	0	0	0	0	0	0	0	0	0	0	0	0	1	0	0	1
890	Capraria saxifragifolia	Scrophulariaceae	Veracruz de Ignacio de la Llave	21.345	-98.226111	1858	GH	L.C. Ervendberg		GBIF	0	0	0	0	0	0	0	0	0	0	0	0	0	0	0	1	0	0	1
912	Capsicum annuum	Solanaceae	San Luis Potosí	22.2266667	-98.9444444	2017	SLPM	A. K. Gudiño-Cano	435	SLPM	0	0	0	0	0	0	0	0	0	0	0	0	0	0	0	0	0	1	0
911	Capsicum annuum	Solanaceae	San Luis Potosí	22.226667	-98.944444	2017	SLPM	Ana Karem Gudiño Cano		GBIF	0	0	0	0	0	0	0	0	0	0	0	0	0	0	0	0	0	1	0
899	Capsicum annuum	Solanaceae	San Luis Potosí	21.40105	-98.592514	2017	SLPM	C.Heindorf.	44	SLPM	0	0	0	0	0	0	0	0	0	0	0	0	0	0	0	0	0	1	0
900	Capsicum annuum	Solanaceae	San Luis Potosí	21.40105	-98.592514	2017	SLPM	C.Heindorf.	48	SLPM	0	0	0	0	0	0	0	0	0	0	0	0	0	0	0	0	0	1	0
915	Capsicum annuum	Solanaceae	San Luis Potosí	21.66860559	-98.99040199	2016	SLPM	C.Heindorf.	34	SLPM	0	0	0	0	0	0	0	0	0	0	0	0	0	0	0	0	0	1	0
920	Capsicum annuum	Solanaceae	San Luis Potosí	21.324085	-99.025506	2017	SLPM	C.Heindorf.	6	SLPM	0	0	0	0	0	0	0	0	0	0	0	0	0	0	0	0	0	1	0
901	Capsicum annuum	Solanaceae	San Luis Potosí	21.40105	-98.592514	2017	SLPM	C.Heindorf.con Ambrocio.	108	SLPM	0	0	0	0	0	0	0	0	0	0	0	0	0	0	0	0	0	1	0
926	Capsicum annuum	Solanaceae	San Luis Potosí	21.53838195	-99.0338723	2018	SLPM	C.Heindorf.con Juan Diego.	52	SLPM	0	0	0	0	0	0	0	0	0	0	0	0	0	0	0	0	0	1	0
927	Capsicum annuum	Solanaceae	San Luis Potosí	21.53924418	-99.03678517	2017	SLPM	C.Heindorf.con Placido.	110	SLPM	0	0	0	0	0	0	0	0	0	0	0	0	0	0	0	0	0	1	0
910	Capsicum annuum	Solanaceae	San Luis Potosí	22.297222	-98.938055	2017	NO APLICA	Horacio Valdemar Bárcenas Rodríguez		GBIF	0	0	0	0	0	0	0	0	0	0	0	0	0	0	0	0	0	1	0
908	Capsicum annuum	Solanaceae	San Luis Potosí	22.1357058	-98.9278918	2012	SLPM	J. A. de Nova V.	270	SLPM	0	0	0	0	0	0	0	0	0	0	0	0	0	0	0	0	0	1	0
917	Capsicum annuum	Solanaceae	San Luis Potosí	21.62494444	-99.01493889	2021	SLPM	Jacinto Treviño Carreón	3985	SLPM	0	0	0	0	0	0	0	0	0	0	0	0	0	0	0	0	0	1	0
904	Capsicum annuum	Solanaceae	San Luis Potosí	21.666033	-98.886671	1978	TEX	Janis B. Alcorn		GBIF	0	0	0	0	0	0	0	0	0	0	0	0	0	0	0	0	0	1	0
896	Capsicum annuum	Solanaceae	Veracruz de Ignacio de la Llave	21.35306	-98.26194	1978	TEX	Janis B. Alcorn		GBIF	0	0	0	0	0	0	0	0	0	0	0	0	0	0	0	0	0	1	0
907	Capsicum annuum	Solanaceae	San Luis Potosí	22.1325	-98.906667	2014	NO APLICA	José Arturo De Nova Vázquez		GBIF	0	0	0	0	0	0	0	0	0	0	0	0	0	0	0	0	0	1	0
909	Capsicum annuum	Solanaceae	San Luis Potosí	22.135706	-98.927892	2012	SLPM	José Arturo De Nova Vázquez		GBIF	0	0	0	0	0	0	0	0	0	0	0	0	0	0	0	0	0	1	0
913	Capsicum annuum	Solanaceae	San Luis Potosí	22.22522	-98.95685	2021	SLPM	L. Hernández	8776	SLPM	0	0	0	0	0	0	0	0	0	0	0	0	0	0	0	0	0	1	0
933	Capsicum annuum	Solanaceae	San Luis Potosí	21.362711	-99.064037	2020	SLPM	L.Hernández.	8587	SLPM	0	0	0	0	0	0	0	0	0	0	0	0	0	0	0	0	0	1	0
914	Capsicum annuum var. glabriusculum	Solanaceae	San Luis Potosí	22.384365	-98.962784	2015	Observations	Abra Tanchipa		GBIF	0	0	0	0	1	0	0	0	0	0	1	0	0	0	0	0	1	0	0
894	Capsicum annuum var. glabriusculum	Solanaceae	San Luis Potosí	21.5392358	-99.04095452	2017	SLPM	C.Heindorf.con María Antonia.	109	SLPM	0	0	0	0	1	0	0	0	0	0	1	0	0	0	0	0	1	0	0
916	Capsicum annuum var. glabriusculum	Solanaceae	San Luis Potosí	21.83027	-99.002122	2020	Observations	emmanuelocejo		GBIF	0	0	0	0	1	0	0	0	0	0	1	0	0	0	0	0	1	0	0
918	Capsicum annuum var. glabriusculum	Solanaceae	San Luis Potosí	21.837063	-99.022353	2020	Observations	emmanuelocejo		GBIF	0	0	0	0	1	0	0	0	0	0	1	0	0	0	0	0	1	0	0
919	Capsicum annuum var. glabriusculum	Solanaceae	San Luis Potosí	21.837172	-99.02243	2020	Observations	emmanuelocejo		GBIF	0	0	0	0	1	0	0	0	0	0	1	0	0	0	0	0	1	0	0
921	Capsicum annuum var. glabriusculum	Solanaceae	San Luis Potosí	21.838183	-99.027328	2020	Observations	emmanuelocejo		GBIF	0	0	0	0	1	0	0	0	0	0	1	0	0	0	0	0	1	0	0
922	Capsicum annuum var. glabriusculum	Solanaceae	San Luis Potosí	21.83808	-99.027442	2020	Observations	emmanuelocejo		GBIF	0	0	0	0	1	0	0	0	0	0	1	0	0	0	0	0	1	0	0
923	Capsicum annuum var. glabriusculum	Solanaceae	San Luis Potosí	21.838045	-99.028642	2020	Observations	emmanuelocejo		GBIF	0	0	0	0	1	0	0	0	0	0	1	0	0	0	0	0	1	0	0
924	Capsicum annuum var. glabriusculum	Solanaceae	San Luis Potosí	21.838217	-99.028919	2020	Observations	emmanuelocejo		GBIF	0	0	0	0	1	0	0	0	0	0	1	0	0	0	0	0	1	0	0
925	Capsicum annuum var. glabriusculum	Solanaceae	San Luis Potosí	21.837978	-99.028953	2020	Observations	emmanuelocejo		GBIF	0	0	0	0	1	0	0	0	0	0	1	0	0	0	0	0	1	0	0
928	Capsicum annuum var. glabriusculum	Solanaceae	San Luis Potosí	21.841483	-99.037269	2020	Observations	emmanuelocejo		GBIF	0	0	0	0	1	0	0	0	0	0	1	0	0	0	0	0	1	0	0
929	Capsicum annuum var. glabriusculum	Solanaceae	San Luis Potosí	21.839897	-99.037286	2020	Observations	emmanuelocejo		GBIF	0	0	0	0	1	0	0	0	0	0	1	0	0	0	0	0	1	0	0
930	Capsicum annuum var. glabriusculum	Solanaceae	San Luis Potosí	21.839897	-99.037286	2020	Observations	emmanuelocejo		GBIF	0	0	0	0	1	0	0	0	0	0	1	0	0	0	0	0	1	0	0
931	Capsicum annuum var. glabriusculum	Solanaceae	San Luis Potosí	21.842531	-99.037823	2020	Observations	emmanuelocejo		GBIF	0	0	0	0	1	0	0	0	0	0	1	0	0	0	0	0	1	0	0
934	Capsicum annuum var. glabriusculum	Solanaceae	San Luis Potosí	21.805933	-99.07138	2020	Observations	emmanuelocejo		GBIF	0	0	0	0	1	0	0	0	0	0	1	0	0	0	0	0	1	0	0
902	Capsicum annuum var. glabriusculum	Solanaceae	San Luis Potosí	21.6796855	-98.7778842	1978	TEX	J. Alcorn		GBIF	0	0	0	0	1	0	0	0	0	0	1	0	0	0	0	0	1	0	0
903	Capsicum annuum var. glabriusculum	Solanaceae	San Luis Potosí	21.687057	-98.849257	1978	TEX	J. Alcorn		GBIF	0	0	0	0	1	0	0	0	0	0	1	0	0	0	0	0	1	0	0
906	Capsicum annuum var. glabriusculum	Solanaceae	San Luis Potosí	21.6199577	-98.9028869	1978	TEX	J. Alcorn		GBIF	0	0	0	0	1	0	0	0	0	0	1	0	0	0	0	0	1	0	0
932	Capsicum annuum var. glabriusculum	Solanaceae	San Luis Potosí	21.6216292	-99.0483514	1977	TEX	J. Alcorn		GBIF	0	0	0	0	1	0	0	0	0	0	1	0	0	0	0	0	1	0	0
935	Capsicum annuum var. glabriusculum	Solanaceae	San Luis Potosí	21.691667	-99.091667	1977	NY	J. Alcorn		GBIF	0	0	0	0	1	0	0	0	0	0	1	0	0	0	0	0	1	0	0
893	Capsicum annuum var. glabriusculum	Solanaceae	San Luis Potosí	21.624897	-99.019738	1977	SLPM	J. Alcorn	1406	SLPM	0	0	0	0	1	0	0	0	0	0	1	0	0	0	0	0	1	0	0
897	Capsicum annuum var. glabriusculum	Solanaceae	Veracruz de Ignacio de la Llave	21.344833	-98.269493	1978	TEX	J. Alcorn		GBIF	0	0	0	0	1	0	0	0	0	0	1	0	0	0	0	0	1	0	0
898	Capsicum annuum var. glabriusculum	Solanaceae	Veracruz de Ignacio de la Llave	21.65	-98.283	1979	MEXU	J. I. Calzada		GBIF	0	0	0	0	1	0	0	0	0	0	1	0	0	0	0	0	1	0	0
895	Capsicum annuum var. glabriusculum	Solanaceae	Veracruz de Ignacio de la Llave	21.644167	-98.108611	1979	XAL	J.I. Calzada		GBIF	0	0	0	0	1	0	0	0	0	0	1	0	0	0	0	0	1	0	0
905	Capsicum annuum var. glabriusculum	Solanaceae	San Luis Potosí	22.126752	-98.898582	2016	Observations	Pedro Nájera Quezada		GBIF	0	0	0	0	1	0	0	0	0	0	1	0	0	0	0	0	1	0	0
936	Capsicum annuum var. glabriusculum	Solanaceae	San Luis Potosí	21.853414	-99.219118	2020	Observations	Salvador Luna Vargas		GBIF	0	0	0	0	1	0	0	0	0	0	1	0	0	0	0	0	1	0	0
892	Capsicum annuum var. glabriusculum	Solanaceae	San Luis Potosí	22.07081	-98.59475	2021	SLPM	Yazmín González Avilés	214	SLPM	0	0	0	0	1	0	0	0	0	0	1	0	0	0	0	0	1	0	0
937	Cardamine flaccida	Brassicaceae	San Luis Potosí	21.6292338	-99.0540876	1979	TEX	J. Alcorn		GBIF	0	0	0	0	0	0	0	0	0	0	0	0	0	0	0	0	1	0	0
948	Carica papaya	Caricaceae	San Luis Potosí	22.098817	-98.8906708	2017	SLPM	A. K. Gudiño-Cano	511	SLPM	1	0	0	0	1	0	0	0	0	0	0	0	0	0	0	0	0	0	0
946	Carica papaya	Caricaceae	Veracruz de Ignacio de la Llave	21.343406	-98.239997	2024	Observations	aida_del_angel		GBIF	1	0	0	0	1	0	0	0	0	0	0	0	0	0	0	0	0	0	0
949	Carica papaya	Caricaceae	San Luis Potosí	22.098817	-98.890671	2017	IBUG	Ana Karem Gudiño Cano		GBIF	1	0	0	0	1	0	0	0	0	0	0	0	0	0	0	0	0	0	0
950	Carica papaya	Caricaceae	San Luis Potosí	22.098817	-98.890671	2017	SLPM	Ana Karem Gudiño Cano		GBIF	1	0	0	0	1	0	0	0	0	0	0	0	0	0	0	0	0	0	0
951	Carica papaya	Caricaceae	San Luis Potosí	22.098817	-98.890671	2017	HGOM	Ana Karem Gudiño Cano		GBIF	1	0	0	0	1	0	0	0	0	0	0	0	0	0	0	0	0	0	0
960	Carica papaya	Caricaceae	San Luis Potosí	21.958471	-98.993475	2022	Observations	Andrea Martínez Carranza		GBIF	1	0	0	0	1	0	0	0	0	0	0	0	0	0	0	0	0	0	0
959	Carica papaya	Caricaceae	San Luis Potosí	21.67259021	-98.98817914	2019	SLPM	C.Heindorf.con Olegario.	141	SLPM	1	0	0	0	1	0	0	0	0	0	0	0	0	0	0	0	0	0	0
955	Carica papaya	Caricaceae	San Luis Potosí	21.983401	-98.938873	2023	Observations	candy_crc		GBIF	1	0	0	0	1	0	0	0	0	0	0	0	0	0	0	0	0	0	0
967	Carica papaya	Caricaceae	San Luis Potosí	21.83574	-99.150426	2023	Observations	Diego Armendariz		GBIF	1	0	0	0	1	0	0	0	0	0	0	0	0	0	0	0	0	0	0
941	Carica papaya	Caricaceae	Veracruz de Ignacio de la Llave	21.25	-97.9	1981	XAL	G. Castillo C.; A. Benavides M.		GBIF	1	0	0	0	1	0	0	0	0	0	0	0	0	0	0	0	0	0	0
939	Carica papaya	Caricaceae	Veracruz de Ignacio de la Llave	21.266667	-97.883333	1981	XAL	G. Castillo-Campos; A. Benavides M.		GBIF	1	0	0	0	1	0	0	0	0	0	0	0	0	0	0	0	0	0	0
940	Carica papaya	Caricaceae	Veracruz de Ignacio de la Llave	21.266667	-97.883333	1981	XAL	G. Castillo-Campos; A. Benavides M.		GBIF	1	0	0	0	1	0	0	0	0	0	0	0	0	0	0	0	0	0	0
961	Carica papaya	Caricaceae	San Luis Potosí	21.5221367	-99.0213194	1978	TEX	J. Alcorn		GBIF	1	0	0	0	1	0	0	0	0	0	0	0	0	0	0	0	0	0	0
963	Carica papaya	Caricaceae	San Luis Potosí	21.525	-99.025	1978	NY	J. Alcorn		GBIF	1	0	0	0	1	0	0	0	0	0	0	0	0	0	0	0	0	0	0
942	Carica papaya	Caricaceae	Veracruz de Ignacio de la Llave	21.65	-98.116667	1978	XAL	J.I. Calzada; W. Márquez R.		GBIF	1	0	0	0	1	0	0	0	0	0	0	0	0	0	0	0	0	0	0
943	Carica papaya	Caricaceae	Veracruz de Ignacio de la Llave	21.65	-98.116667	1978	XAL	J.I. Calzada; W. Márquez R.		GBIF	1	0	0	0	1	0	0	0	0	0	0	0	0	0	0	0	0	0	0
944	Carica papaya	Caricaceae	Veracruz de Ignacio de la Llave	21.658333	-98.125	1978	CHAP	J.I. Calzada; W. Márquez R.		GBIF	1	0	0	0	1	0	0	0	0	0	0	0	0	0	0	0	0	0	0
965	Carica papaya	Caricaceae	San Luis Potosí	21.858454	-99.05448	2021	Observations	Joel Díaz López		GBIF	1	0	0	0	1	0	0	0	0	0	0	0	0	0	0	0	0	0	0
954	Carica papaya	Caricaceae	San Luis Potosí	22.271667	-98.933889	2014	NO APLICA	José Arturo De Nova Vázquez		GBIF	1	0	0	0	1	0	0	0	0	0	0	0	0	0	0	0	0	0	0
956	Carica papaya	Caricaceae	San Luis Potosí	21.848075	-98.939369	2018	Observations	joshicas90		GBIF	1	0	0	0	1	0	0	0	0	0	0	0	0	0	0	0	0	0	0
945	Carica papaya	Caricaceae	Veracruz de Ignacio de la Llave	21.658333	-98.125	1978	ENCB	Juan Ismael Calzada; W. Márquez R.		GBIF	1	0	0	0	1	0	0	0	0	0	0	0	0	0	0	0	0	0	0
966	Carica papaya	Caricaceae	San Luis Potosí	21.829167	-99.146111	2022	Observations	julio_cesar_03		GBIF	1	0	0	0	1	0	0	0	0	0	0	0	0	0	0	0	0	0	0
958	Carica papaya	Caricaceae	San Luis Potosí	21.980853	-98.977602	2022	Observations	Karla Cervantes		GBIF	1	0	0	0	1	0	0	0	0	0	0	0	0	0	0	0	0	0	0
947	Carica papaya	Caricaceae	Veracruz de Ignacio de la Llave	21.595813	-98.353307	2021	Observations	luz_cruz		GBIF	1	0	0	0	1	0	0	0	0	0	0	0	0	0	0	0	0	0	0
968	Carica papaya	Caricaceae	San Luis Potosí	21.885986	-99.153464	2013	NO APLICA	M. Chávez-Pesqueira		GBIF	1	0	0	0	1	0	0	0	0	0	0	0	0	0	0	0	0	0	0
957	Carica papaya	Caricaceae	San Luis Potosí	22.08983164	-98.95701663	2017	SLPM	M.M.Salinas-Rodríguez, A.Mora-Olivo.	80	SLPM	1	0	0	0	1	0	0	0	0	0	0	0	0	0	0	0	0	0	0
953	Carica papaya	Caricaceae	San Luis Potosí	21.975769	-98.93267	2019	Observations	PRAC VALLES		GBIF	1	0	0	0	1	0	0	0	0	0	0	0	0	0	0	0	0	0	0
962	Carica papaya	Caricaceae	San Luis Potosí	21.986769	-99.023537	2019	Observations	Salvador Luna Vargas		GBIF	1	0	0	0	1	0	0	0	0	0	0	0	0	0	0	0	0	0	0
969	Carica papaya	Caricaceae	San Luis Potosí	21.97729	-99.192196	2020	Observations	Salvador Luna Vargas		GBIF	1	0	0	0	1	0	0	0	0	0	0	0	0	0	0	0	0	0	0
952	Carica papaya	Caricaceae	San Luis Potosí	21.974722	-98.921944	2016	Observations	Yadira Castillo		GBIF	1	0	0	0	1	0	0	0	0	0	0	0	0	0	0	0	0	0	0
938	Carica papaya	Caricaceae	Veracruz de Ignacio de la Llave	21.32751	-97.834765	2020		Not available		GBIF	1	0	0	0	1	0	0	0	0	0	0	0	0	0	0	0	0	0	0
964	Carica papaya	Caricaceae	San Luis Potosí	21.637557	-99.031077	2022		Not available		GBIF	1	0	0	0	1	0	0	0	0	0	0	0	0	0	0	0	0	0	0
985	Cascabela thevetia	Apocynaceae	San Luis Potosí	22.2266667	-98.9444444	2017	SLPM	A. K. Gudiño-Cano	439	SLPM	0	0	0	0	0	0	0	0	0	0	1	0	0	1	0	1	0	0	0
981	Cascabela thevetia	Apocynaceae	San Luis Potosí	22.226667	-98.944444	2017	IBUG	Ana Karem Gudiño Cano		GBIF	0	0	0	0	0	0	0	0	0	0	1	0	0	1	0	1	0	0	0
982	Cascabela thevetia	Apocynaceae	San Luis Potosí	22.226667	-98.944444	2017	SLPM	Ana Karem Gudiño Cano		GBIF	0	0	0	0	0	0	0	0	0	0	1	0	0	1	0	1	0	0	0
983	Cascabela thevetia	Apocynaceae	San Luis Potosí	22.226667	-98.944444	2017	QMEX	Ana Karem Gudiño Cano		GBIF	0	0	0	0	0	0	0	0	0	0	1	0	0	1	0	1	0	0	0
984	Cascabela thevetia	Apocynaceae	San Luis Potosí	22.226667	-98.944444	2017	HGOM	Ana Karem Gudiño Cano		GBIF	0	0	0	0	0	0	0	0	0	0	1	0	0	1	0	1	0	0	0
996	Cascabela thevetia	Apocynaceae	San Luis Potosí	21.61876	-99.14167	1991	QMEX	B. Servín		GBIF	0	0	0	0	0	0	0	0	0	0	1	0	0	1	0	1	0	0	0
970	Cascabela thevetia	Apocynaceae	Veracruz de Ignacio de la Llave	21.526944	-97.990278	2001	XAL	C.M. Durán-Espinosa; A. Rincó G.		GBIF	0	0	0	0	0	0	0	0	0	0	1	0	0	1	0	1	0	0	0
998	Cascabela thevetia	Apocynaceae	San Luis Potosí	21.970754	-99.257417	1892		Cyrus G. Pringle	4107	GBIF	0	0	0	0	0	0	0	0	0	0	1	0	0	1	0	1	0	0	0
980	Cascabela thevetia	Apocynaceae	San Luis Potosí	21.8749993	-98.9439518	1947	TEX	F. A. Barkley		GBIF	0	0	0	0	0	0	0	0	0	0	1	0	0	1	0	1	0	0	0
988	Cascabela thevetia	Apocynaceae	San Luis Potosí	21.911111	-98.989167	1981	ENCB	Fryxell; W. R. Anderson		GBIF	0	0	0	0	0	0	0	0	0	0	1	0	0	1	0	1	0	0	0
990	Cascabela thevetia	Apocynaceae	San Luis Potosí	21.978937	-99.005075	2024	Observations	Gabriela López Murillo		GBIF	0	0	0	0	0	0	0	0	0	0	1	0	0	1	0	1	0	0	0
989	Cascabela thevetia	Apocynaceae	San Luis Potosí	22.001493	-98.994937	2022	Observations	Iveth Ramó		GBIF	0	0	0	0	0	0	0	0	0	0	1	0	0	1	0	1	0	0	0
977	Cascabela thevetia	Apocynaceae	San Luis Potosí	22.1357058	-98.9278918	2012	SLPM	J. A. de Nova V.	279	SLPM	0	0	0	0	0	0	0	0	0	0	1	0	0	1	0	1	0	0	0
986	Cascabela thevetia	Apocynaceae	San Luis Potosí	22.37850525	-98.94992457	2013	SLPM	J. A. de Nova V.	365	SLPM	0	0	0	0	0	0	0	0	0	0	1	0	0	1	0	1	0	0	0
973	Cascabela thevetia	Apocynaceae	Veracruz de Ignacio de la Llave	21.344833	-98.269493	1978	TEX	J. Alcorn		GBIF	0	0	0	0	0	0	0	0	0	0	1	0	0	1	0	1	0	0	0
974	Cascabela thevetia	Apocynaceae	Veracruz de Ignacio de la Llave	21.358333	-98.275	1977	NY	J. Alcorn		GBIF	0	0	0	0	0	0	0	0	0	0	1	0	0	1	0	1	0	0	0
987	Cascabela thevetia	Apocynaceae	San Luis Potosí	21.675244	-98.9720248	1967	TEX	J. S. Wilson		GBIF	0	0	0	0	0	0	0	0	0	0	1	0	0	1	0	1	0	0	0
972	Cascabela thevetia	Apocynaceae	Veracruz de Ignacio de la Llave	21.35306	-98.26194	1978	TEX	Janis B. Alcorn		GBIF	0	0	0	0	0	0	0	0	0	0	1	0	0	1	0	1	0	0	0
978	Cascabela thevetia	Apocynaceae	San Luis Potosí	22.135706	-98.927892	2012	SLPM	José Arturo De Nova Vázquez		GBIF	0	0	0	0	0	0	0	0	0	0	1	0	0	1	0	1	0	0	0
993	Cascabela thevetia	Apocynaceae	San Luis Potosí	22.019817	-99.02858	2022	Observations	Karla Cervantes		GBIF	0	0	0	0	0	0	0	0	0	0	1	0	0	1	0	1	0	0	0
971	Cascabela thevetia	Apocynaceae	Veracruz de Ignacio de la Llave	21.383333	-98.216667	1858	GH	L.C. Ervendberg		GBIF	0	0	0	0	0	0	0	0	0	0	1	0	0	1	0	1	0	0	0
979	Cascabela thevetia	Apocynaceae	San Luis Potosí	21.935281	-98.937781	1981	TEX	P. A. Fryxell; W. R. Anderson		GBIF	0	0	0	0	0	0	0	0	0	0	1	0	0	1	0	1	0	0	0
992	Cascabela thevetia	Apocynaceae	San Luis Potosí	21.986317	-99.019204	2019	Observations	PRAC VALLES		GBIF	0	0	0	0	0	0	0	0	0	0	1	0	0	1	0	1	0	0	0
999	Cascabela thevetia	Apocynaceae	San Luis Potosí	21.970754	-99.257417	1892	Plants	Pringle, C.G.	4107	GBIF	0	0	0	0	0	0	0	0	0	0	1	0	0	1	0	1	0	0	0
991	Cascabela thevetia	Apocynaceae	San Luis Potosí	21.603508	-99.008944	2023	Observations	Salvador Luna Vargas		GBIF	0	0	0	0	0	0	0	0	0	0	1	0	0	1	0	1	0	0	0
994	Cascabela thevetia	Apocynaceae	San Luis Potosí	21.868143	-99.079753	2020	Observations	Salvador Luna Vargas		GBIF	0	0	0	0	0	0	0	0	0	0	1	0	0	1	0	1	0	0	0
995	Cascabela thevetia	Apocynaceae	San Luis Potosí	21.882973	-99.104066	2020	Observations	Salvador Luna Vargas		GBIF	0	0	0	0	0	0	0	0	0	0	1	0	0	1	0	1	0	0	0
997	Cascabela thevetia	Apocynaceae	San Luis Potosí	21.879245	-99.219476	2020	Observations	Salvador Luna Vargas		GBIF	0	0	0	0	0	0	0	0	0	0	1	0	0	1	0	1	0	0	0
976	Cascabela thevetia	Apocynaceae	San Luis Potosí	22.122058	-98.923939	2020	Observations	vigilanterbsat08		GBIF	0	0	0	0	0	0	0	0	0	0	1	0	0	1	0	1	0	0	0
975	Cascabela thevetia	Apocynaceae	San Luis Potosí	22.03394	-98.55038	2021	SLPM	Yazmín González Avilés	127	SLPM	0	0	0	0	0	0	0	0	0	0	1	0	0	1	0	1	0	0	0
1006	Casearia aculeata	Salicaceae	San Luis Potosí	21.609738	-98.8676	1979	SLPM	J. Alcorn	2930	SLPM	0	0	0	0	0	0	0	0	0	1	1	0	0	0	0	0	0	0	0
1007	Casearia aculeata	Salicaceae	San Luis Potosí	21.634193	-98.894466	1979	SLPM	J. Alcorn	3222	SLPM	0	0	0	0	0	0	0	0	0	1	1	0	0	0	0	0	0	0	0
1012	Casearia aculeata	Salicaceae	San Luis Potosí	21.627	-99.056	1979	SLPM	J. Alcorn	3224	SLPM	0	0	0	0	0	0	0	0	0	1	1	0	0	0	0	0	0	0	0
1001	Casearia aculeata	Salicaceae	San Luis Potosí	22.03394	-98.55038	2021	SLPM	Enedino Hernández	145	SLPM	0	0	0	0	0	0	0	0	0	1	1	0	0	0	0	0	0	0	0
1000	Casearia aculeata	Salicaceae	Veracruz de Ignacio de la Llave	21.285	-97.79	1969	XAL	H. Puig		GBIF	0	0	0	0	0	0	0	0	0	1	1	0	0	0	0	0	0	0	0
1002	Casearia aculeata	Salicaceae	San Luis Potosí	21.6616281	-98.8223232	1978	TEX	J. Alcorn		GBIF	0	0	0	0	0	0	0	0	0	1	1	0	0	0	0	0	0	0	0
1003	Casearia aculeata	Salicaceae	San Luis Potosí	21.625	-98.858333	1978	NY	J. Alcorn		GBIF	0	0	0	0	0	0	0	0	0	1	1	0	0	0	0	0	0	0	0
1004	Casearia aculeata	Salicaceae	San Luis Potosí	21.6113502	-98.864544	1979	TEX	J. Alcorn		GBIF	0	0	0	0	0	0	0	0	0	1	1	0	0	0	0	0	0	0	0
1008	Casearia aculeata	Salicaceae	San Luis Potosí	21.6352371	-98.8945448	1979	TEX	J. Alcorn		GBIF	0	0	0	0	0	0	0	0	0	1	1	0	0	0	0	0	0	0	0
1009	Casearia aculeata	Salicaceae	San Luis Potosí	21.625	-98.908333	1979	NY	J. Alcorn		GBIF	0	0	0	0	0	0	0	0	0	1	1	0	0	0	0	0	0	0	0
1010	Casearia aculeata	Salicaceae	San Luis Potosí	21.641667	-98.908333	1979	NY	J. Alcorn		GBIF	0	0	0	0	0	0	0	0	0	1	1	0	0	0	0	0	0	0	0
1011	Casearia aculeata	Salicaceae	San Luis Potosí	21.6288488	-99.0539986	1979	TEX	J. Alcorn		GBIF	0	0	0	0	0	0	0	0	0	1	1	0	0	0	0	0	0	0	0
1013	Casearia aculeata	Salicaceae	San Luis Potosí	21.641667	-99.058333	1979	NY	J. Alcorn		GBIF	0	0	0	0	0	0	0	0	0	1	1	0	0	0	0	0	0	0	0
1005	Casearia aculeata	Salicaceae	San Luis Potosí	21.60917	-98.86722	1979		Janis B. Alcorn	2930	GBIF	0	0	0	0	0	0	0	0	0	1	1	0	0	0	0	0	0	0	0
1014	Casearia aculeata	Salicaceae	San Luis Potosí	22.101509	-99.092293	1981	Plants	P. A. Fryxell; W. R. Anderson	3535	GBIF	0	0	0	0	0	0	0	0	0	1	1	0	0	0	0	0	0	0	0
1016	Casearia laetioides	Salicaceae	San Luis Potosí	21.619591	-98.904384	1979	SLPM	J. Alcorn	2952	SLPM	0	1	0	0	0	0	0	0	1	0	0	0	0	0	0	0	0	0	0
1028	Casearia laetioides	Salicaceae	San Luis Potosí	21.961924	-99.114093	1998	CHAP	B. Santiago H.		GBIF	0	1	0	0	0	0	0	0	1	0	0	0	0	0	0	0	0	0	0
1018	Casearia laetioides	Salicaceae	San Luis Potosí	22.1357058	-98.9278918	2012	SLPM	J. A. de Nova V.	273	SLPM	0	1	0	0	0	0	0	0	1	0	0	0	0	0	0	0	0	0	0
1015	Casearia laetioides	Salicaceae	San Luis Potosí	21.6199577	-98.9028869	1979	TEX	J. Alcorn		GBIF	0	1	0	0	0	0	0	0	1	0	0	0	0	0	0	0	0	0	0
1017	Casearia laetioides	Salicaceae	San Luis Potosí	21.625	-98.908333	1979	NY	J. Alcorn		GBIF	0	1	0	0	0	0	0	0	1	0	0	0	0	0	0	0	0	0	0
1022	Casearia laetioides	Salicaceae	San Luis Potosí	21.8499474	-98.9392766	1979	TEX	J. Alcorn		GBIF	0	1	0	0	0	0	0	0	1	0	0	0	0	0	0	0	0	0	0
1019	Casearia laetioides	Salicaceae	San Luis Potosí	22.135706	-98.927892	2012	SLPM	José Arturo De Nova Vázquez		GBIF	0	1	0	0	0	0	0	0	1	0	0	0	0	0	0	0	0	0	0
1026	Casearia laetioides	Salicaceae	San Luis Potosí	22.120607	-99.079615	1981	TEX	P. A. Fryxell; W. R. Anderson		GBIF	0	1	0	0	0	0	0	0	1	0	0	0	0	0	0	0	0	0	0
1027	Casearia laetioides	Salicaceae	San Luis Potosí	22.101509	-99.092293	1981	Plants	P. A. Fryxell; W. R. Anderson	3531	GBIF	0	1	0	0	0	0	0	0	1	0	0	0	0	0	0	0	0	0	0
1030	Casearia laetioides	Salicaceae	San Luis Potosí	22.102658	-99.137707	1981	Plants	P. A. Fryxell; W. R. Anderson	3490	GBIF	0	1	0	0	0	0	0	0	1	0	0	0	0	0	0	0	0	0	0
1032	Casearia laetioides	Salicaceae	San Luis Potosí	22.100281	-99.138611	1981	TEX	P. A. Fryxell; W. R. Anderson		GBIF	0	1	0	0	0	0	0	0	1	0	0	0	0	0	0	0	0	0	0
1024	Casearia laetioides	Salicaceae	San Luis Potosí	22.166121	-98.943835	2013	Observations	Pedro Nájera Quezada		GBIF	0	1	0	0	0	0	0	0	1	0	0	0	0	0	0	0	0	0	0
1020	Casearia laetioides	Salicaceae	San Luis Potosí	21.967177	-98.928708	2021	Observations	Salvador Luna Vargas		GBIF	0	1	0	0	0	0	0	0	1	0	0	0	0	0	0	0	0	0	0
1021	Casearia laetioides	Salicaceae	San Luis Potosí	21.95713	-98.939257	2021	Observations	Salvador Luna Vargas		GBIF	0	1	0	0	0	0	0	0	1	0	0	0	0	0	0	0	0	0	0
1023	Casearia laetioides	Salicaceae	San Luis Potosí	21.986221	-98.939794	2021	Observations	Salvador Luna Vargas		GBIF	0	1	0	0	0	0	0	0	1	0	0	0	0	0	0	0	0	0	0
1025	Casearia laetioides	Salicaceae	San Luis Potosí	21.890098	-99.069305	2021	Observations	Salvador Luna Vargas		GBIF	0	1	0	0	0	0	0	0	1	0	0	0	0	0	0	0	0	0	0
1029	Casearia laetioides	Salicaceae	San Luis Potosí	22.059246	-99.116237	2020	Observations	Salvador Luna Vargas		GBIF	0	1	0	0	0	0	0	0	1	0	0	0	0	0	0	0	0	0	0
1031	Casearia laetioides	Salicaceae	San Luis Potosí	21.857988	-99.137824	2021	Observations	Salvador Luna Vargas		GBIF	0	1	0	0	0	0	0	0	1	0	0	0	0	0	0	0	0	0	0
1033	Casearia laetioides	Salicaceae	San Luis Potosí	21.880835	-99.242589	2021	Observations	Salvador Luna Vargas		GBIF	0	1	0	0	0	0	0	0	1	0	0	0	0	0	0	0	0	0	0
1037	Castilla elastica	Moraceae	San Luis Potosí	21.6352371	-98.8945448	1978	TEX	J. Alcorn		GBIF	0	1	0	0	1	0	0	1	0	1	0	0	0	1	0	0	0	0	0
1038	Castilla elastica	Moraceae	San Luis Potosí	21.6352371	-98.8945448	1979	TEX	J. Alcorn		GBIF	0	1	0	0	1	0	0	1	0	1	0	0	0	1	0	0	0	0	0
1039	Castilla elastica	Moraceae	San Luis Potosí	21.6352371	-98.8945448	1979	TEX	J. Alcorn		GBIF	0	1	0	0	1	0	0	1	0	1	0	0	0	1	0	0	0	0	0
1040	Castilla elastica	Moraceae	San Luis Potosí	21.641667	-98.908333	1979	NY	J. Alcorn		GBIF	0	1	0	0	1	0	0	1	0	1	0	0	0	1	0	0	0	0	0
1035	Castilla elastica	Moraceae	San Luis Potosí	21.634193	-98.894466	1979	SLPM	J. Alcorn	3003	SLPM	0	1	0	0	1	0	0	1	0	1	0	0	0	1	0	0	0	0	0
1036	Castilla elastica	Moraceae	San Luis Potosí	21.634193	-98.894466	1979	SLPM	J. Alcorn	3125	SLPM	0	1	0	0	1	0	0	1	0	1	0	0	0	1	0	0	0	0	0
1034	Castilla elastica	Moraceae	San Luis Potosí	21.641667	-98.891667	1979	MEXU	Janis B. Alcorn		GBIF	0	1	0	0	1	0	0	1	0	1	0	0	0	1	0	0	0	0	0
1041	Cecropia obtusifolia	Moraceae	San Luis Potosí	21.562836	-98.964838	1979	SLPM	J. Alcorn	2870	SLPM	0	0	0	0	0	0	0	0	0	0	1	0	0	0	0	0	0	0	0
1046	Cecropia obtusifolia	Urticaceae	San Luis Potosí	21.799258	-99.147357	2023	Observations	Andres Flores		GBIF	0	0	0	0	0	0	0	0	0	0	1	0	0	0	0	0	0	0	0
1042	Cecropia obtusifolia	Urticaceae	San Luis Potosí	21.558333	-98.975	1979	NY	J. Alcorn		GBIF	0	0	0	0	0	0	0	0	0	0	1	0	0	0	0	0	0	0	0
1044	Cecropia obtusifolia	Urticaceae	San Luis Potosí	21.708333	-99.058333	1959	ENCB	J. Rzedowski		GBIF	0	0	0	0	0	0	0	0	0	0	1	0	0	0	0	0	0	0	0
1043	Cecropia obtusifolia	Urticaceae	San Luis Potosí	21.625	-99.058333	1959	ENCB	J. Rzedowski R.		GBIF	0	0	0	0	0	0	0	0	0	0	1	0	0	0	0	0	0	0	0
1047	Cecropia obtusifolia	Urticaceae	San Luis Potosí	21.793872	-99.161912	2018	Observations	Manuel Guillermo Millán Otero		GBIF	0	0	0	0	0	0	0	0	0	0	1	0	0	0	0	0	0	0	0
1045	Cecropia obtusifolia	Urticaceae	San Luis Potosí	21.859966	-99.140408	2020	Observations	Salvador Luna Vargas		GBIF	0	0	0	0	0	0	0	0	0	0	1	0	0	0	0	0	0	0	0
1063	Cedrela odorata	Meliaceae	San Luis Potosí	21.609738	-98.8676	1979	SLPM	J. Alcorn	3295	SLPM	0	1	0	0	1	0	0	0	0	1	0	0	0	0	0	0	1	1	1
1064	Cedrela odorata	Meliaceae	San Luis Potosí	21.575	-98.925	1973	INIF	A. Alvarez A.		GBIF	0	1	0	0	1	0	0	0	0	1	0	0	0	0	0	0	1	1	1
1065	Cedrela odorata	Meliaceae	San Luis Potosí	21.575	-98.925	1973	SLPM	A. Álvarez A.	425	SLPM	0	1	0	0	1	0	0	0	0	1	0	0	0	0	0	0	1	1	1
1052	Cedrela odorata	Meliaceae	Veracruz de Ignacio de la Llave	21.65	-98.117	1986	MEXU	C. Gutiérrez B.		GBIF	0	1	0	0	1	0	0	0	0	1	0	0	0	0	0	0	1	1	1
1051	Cedrela odorata	Meliaceae	Veracruz de Ignacio de la Llave	21.65	-98.116667	1986	XAL	C. Gutiérrez-Báez		GBIF	0	1	0	0	1	0	0	0	0	1	0	0	0	0	0	0	1	1	1
1075	Cedrela odorata	Meliaceae	San Luis Potosí	21.849226	-99.105221	2019	Observations	emmanuelocejo		GBIF	0	1	0	0	1	0	0	0	0	1	0	0	0	0	0	0	1	1	1
1048	Cedrela odorata	Meliaceae	Veracruz de Ignacio de la Llave	21.266667	-97.883333	1981	XAL	G. Castillo-Campos; A. Benavides M.		GBIF	0	1	0	0	1	0	0	0	0	1	0	0	0	0	0	0	1	1	1
1062	Cedrela odorata	Meliaceae	San Luis Potosí	21.6117372	-98.864627	1979	TEX	J. Alcorn		GBIF	0	1	0	0	1	0	0	0	0	1	0	0	0	0	0	0	1	1	1
1066	Cedrela odorata	Meliaceae	San Luis Potosí	21.625	-98.925	1979	NY	J. Alcorn		GBIF	0	1	0	0	1	0	0	0	0	1	0	0	0	0	0	0	1	1	1
1050	Cedrela odorata	Meliaceae	Veracruz de Ignacio de la Llave	21.25	-97.958889	1996	XAL	J. Marín		GBIF	0	1	0	0	1	0	0	0	0	1	0	0	0	0	0	0	1	1	1
1049	Cedrela odorata	Meliaceae	Veracruz de Ignacio de la Llave	21.266667	-97.883333	1981	XAL	J.L. Tapia M.		GBIF	0	1	0	0	1	0	0	0	0	1	0	0	0	0	0	0	1	1	1
1072	Cedrela odorata	Meliaceae	San Luis Potosí	21.627566	-99.087054	2022	Observations	Joel Díaz López		GBIF	0	1	0	0	1	0	0	0	0	1	0	0	0	0	0	0	1	1	1
1073	Cedrela odorata	Meliaceae	San Luis Potosí	21.596194	-99.095667	2010	IZTA	L.R.V.		GBIF	0	1	0	0	1	0	0	0	0	1	0	0	0	0	0	0	1	1	1
1074	Cedrela odorata	Meliaceae	San Luis Potosí	21.596194	-99.095667	2010	FESI	L.R.V.		GBIF	0	1	0	0	1	0	0	0	0	1	0	0	0	0	0	0	1	1	1
1057	Cedrela odorata	Meliaceae	Veracruz de Ignacio de la Llave	21.58	-98.37	1983	NY	M. H. Nee	25831	GBIF	0	1	0	0	1	0	0	0	0	1	0	0	0	0	0	0	1	1	1
1056	Cedrela odorata	Meliaceae	Veracruz de Ignacio de la Llave	21.583333	-98.366667	1983	XAL	M. Nee; K. Taylor		GBIF	0	1	0	0	1	0	0	0	0	1	0	0	0	0	0	0	1	1	1
1058	Cedrela odorata	Meliaceae	Veracruz de Ignacio de la Llave	21.591667	-98.375	1983	BH	M. Nee; K. Taylor		GBIF	0	1	0	0	1	0	0	0	0	1	0	0	0	0	0	0	1	1	1
1053	Cedrela odorata	Meliaceae	Veracruz de Ignacio de la Llave	21.146667	-98.1925		XAL	Not available		GBIF	0	1	0	0	1	0	0	0	0	1	0	0	0	0	0	0	1	1	1
1054	Cedrela odorata	Meliaceae	Veracruz de Ignacio de la Llave	21.345	-98.226111		XAL	Not available		GBIF	0	1	0	0	1	0	0	0	0	1	0	0	0	0	0	0	1	1	1
1055	Cedrela odorata	Meliaceae	Veracruz de Ignacio de la Llave	21.345	-98.226111		XAL	Not available		GBIF	0	1	0	0	1	0	0	0	0	1	0	0	0	0	0	0	1	1	1
1060	Cedrela odorata	Meliaceae	San Luis Potosí	21.820681	-98.80098	2022	Observations	PRAC VALLES		GBIF	0	1	0	0	1	0	0	0	0	1	0	0	0	0	0	0	1	1	1
1068	Cedrela odorata	Meliaceae	San Luis Potosí	21.919278	-98.985907	2022	Observations	PRAC VALLES		GBIF	0	1	0	0	1	0	0	0	0	1	0	0	0	0	0	0	1	1	1
1070	Cedrela odorata	Meliaceae	San Luis Potosí	21.859515	-98.999917	2019	Observations	PRAC VALLES		GBIF	0	1	0	0	1	0	0	0	0	1	0	0	0	0	0	0	1	1	1
1061	Cedrela odorata	Meliaceae	San Luis Potosí	21.806518	-98.841189	2017	Observations	Salvador Luna Vargas		GBIF	0	1	0	0	1	0	0	0	0	1	0	0	0	0	0	0	1	1	1
1067	Cedrela odorata	Meliaceae	San Luis Potosí	21.928907	-98.976452	2018	Observations	Salvador Luna Vargas		GBIF	0	1	0	0	1	0	0	0	0	1	0	0	0	0	0	0	1	1	1
1069	Cedrela odorata	Meliaceae	San Luis Potosí	21.874927	-98.996755	2022	Observations	Salvador Luna Vargas		GBIF	0	1	0	0	1	0	0	0	0	1	0	0	0	0	0	0	1	1	1
1071	Cedrela odorata	Meliaceae	San Luis Potosí	21.814542	-99.060007	2020	Observations	Salvador Luna Vargas		GBIF	0	1	0	0	1	0	0	0	0	1	0	0	0	0	0	0	1	1	1
1076	Cedrela odorata	Meliaceae	San Luis Potosí	22.046887	-99.213257	2020	Observations	Salvador Luna Vargas		GBIF	0	1	0	0	1	0	0	0	0	1	0	0	0	0	0	0	1	1	1
1059	Cedrela odorata	Meliaceae	San Luis Potosí	22.07081	-98.59475	2021	SLPM	Yazmín González Avilés	137	SLPM	0	1	0	0	1	0	0	0	0	1	0	0	0	0	0	0	1	1	1
1082	Ceiba pentandra	Bombacaceae	San Luis Potosí	21.634193	-98.894466	1977	SLPM	J. Alcorn	C23	SLPM	0	1	0	0	0	0	0	0	0	0	1	0	0	0	0	0	0	0	0
1087	Ceiba pentandra	Bombacaceae	San Luis Potosí	22.22735351	-98.9261175	2013	SLPM	Pedro Castillo Lara & J. A de Nova	877	SLPM	0	1	0	0	0	0	0	0	0	0	1	0	0	0	0	0	0	0	0
1120	Ceiba pentandra	Malvaceae	San Luis Potosí	22.121735	-99.181238	2022	Observations	Alejandro Aguilar Fernández		GBIF	0	1	0	0	0	0	0	0	0	0	1	0	0	0	0	0	0	0	0
1095	Ceiba pentandra	Malvaceae	San Luis Potosí	21.955835	-98.993028	2022	Observations	Andrea Martínez Carranza		GBIF	0	1	0	0	0	0	0	0	0	0	1	0	0	0	0	0	0	0	0
1112	Ceiba pentandra	Malvaceae	San Luis Potosí	21.867437	-99.089325	2019	Observations	emmanuelocejo		GBIF	0	1	0	0	0	0	0	0	0	0	1	0	0	0	0	0	0	0	0
1079	Ceiba pentandra	Malvaceae	Veracruz de Ignacio de la Llave	21.34983	-98.26151	1858	P	Ervendberg		GBIF	0	1	0	0	0	0	0	0	0	0	1	0	0	0	0	0	0	0	0
1080	Ceiba pentandra	Malvaceae	Veracruz de Ignacio de la Llave	21.34983	-98.26151	1858	P	Ervendberg		GBIF	0	1	0	0	0	0	0	0	0	0	1	0	0	0	0	0	0	0	0
1081	Ceiba pentandra	Malvaceae	Veracruz de Ignacio de la Llave	21.34983	-98.26151	1858	P	Ervendberg		GBIF	0	1	0	0	0	0	0	0	0	0	1	0	0	0	0	0	0	0	0
1077	Ceiba pentandra	Malvaceae	Veracruz de Ignacio de la Llave	21.363336	-98.221918	2022	Observations	hazelarrieta		GBIF	0	1	0	0	0	0	0	0	0	0	1	0	0	0	0	0	0	0	0
1089	Ceiba pentandra	Malvaceae	San Luis Potosí	22.2321111	-98.9363889	2013	SLPM	J. A. de Nova V.	600	SLPM	0	1	0	0	0	0	0	0	0	0	1	0	0	0	0	0	0	0	0
1083	Ceiba pentandra	Malvaceae	San Luis Potosí	21.6352371	-98.8945448	1979	TEX	J. Alcorn		GBIF	0	1	0	0	0	0	0	0	0	0	1	0	0	0	0	0	0	0	0
1084	Ceiba pentandra	Malvaceae	San Luis Potosí	21.6199577	-98.9028869	1979	TEX	J. Alcorn		GBIF	0	1	0	0	0	0	0	0	0	0	1	0	0	0	0	0	0	0	0
1086	Ceiba pentandra	Malvaceae	San Luis Potosí	21.641667	-98.908333	1979	NY	J. Alcorn		GBIF	0	1	0	0	0	0	0	0	0	0	1	0	0	0	0	0	0	0	0
1101	Ceiba pentandra	Malvaceae	San Luis Potosí	21.983817	-99.019087	2021	Observations	Joel Díaz López		GBIF	0	1	0	0	0	0	0	0	0	0	1	0	0	0	0	0	0	0	0
1097	Ceiba pentandra	Malvaceae	San Luis Potosí	21.993997	-99.012295	2021	Observations	Jorge Leandro		GBIF	0	1	0	0	0	0	0	0	0	0	1	0	0	0	0	0	0	0	0
1085	Ceiba pentandra	Malvaceae	San Luis Potosí	22.245	-98.906111	2013	NO APLICA	José Arturo De Nova Vázquez		GBIF	0	1	0	0	0	0	0	0	0	0	1	0	0	0	0	0	0	0	0
1090	Ceiba pentandra	Malvaceae	San Luis Potosí	22.232111	-98.936389	2013	SLPM	José Arturo De Nova Vázquez		GBIF	0	1	0	0	0	0	0	0	0	0	1	0	0	0	0	0	0	0	0
1088	Ceiba pentandra	Malvaceae	San Luis Potosí	22.266222	-98.935661	2018	Observations	joshicas90		GBIF	0	1	0	0	0	0	0	0	0	0	1	0	0	0	0	0	0	0	0
1078	Ceiba pentandra	Malvaceae	Veracruz de Ignacio de la Llave	21.345	-98.226111	1858	GH	L.C. Ervendberg		GBIF	0	1	0	0	0	0	0	0	0	0	1	0	0	0	0	0	0	0	0
1116	Ceiba pentandra	Malvaceae	San Luis Potosí	21.831671	-99.146142	2024	Observations	Liliana Gaytán Cruz		GBIF	0	1	0	0	0	0	0	0	0	0	1	0	0	0	0	0	0	0	0
1091	Ceiba pentandra	Malvaceae	San Luis Potosí	21.847658	-98.939566	2016	Observations	marckott		GBIF	0	1	0	0	0	0	0	0	0	0	1	0	0	0	0	0	0	0	0
1092	Ceiba pentandra	Malvaceae	San Luis Potosí	21.952748	-98.944596	2021	Observations	Salvador Luna Vargas		GBIF	0	1	0	0	0	0	0	0	0	0	1	0	0	0	0	0	0	0	0
1093	Ceiba pentandra	Malvaceae	San Luis Potosí	21.753167	-98.969588	2020	Observations	Salvador Luna Vargas		GBIF	0	1	0	0	0	0	0	0	0	0	1	0	0	0	0	0	0	0	0
1094	Ceiba pentandra	Malvaceae	San Luis Potosí	21.975719	-98.979546	2022	Observations	Salvador Luna Vargas		GBIF	0	1	0	0	0	0	0	0	0	0	1	0	0	0	0	0	0	0	0
1096	Ceiba pentandra	Malvaceae	San Luis Potosí	21.990952	-99.011494	2017	Observations	Salvador Luna Vargas		GBIF	0	1	0	0	0	0	0	0	0	0	1	0	0	0	0	0	0	0	0
1098	Ceiba pentandra	Malvaceae	San Luis Potosí	21.979762	-99.017595	2020	Observations	Salvador Luna Vargas		GBIF	0	1	0	0	0	0	0	0	0	0	1	0	0	0	0	0	0	0	0
1099	Ceiba pentandra	Malvaceae	San Luis Potosí	21.983566	-99.018158	2021	Observations	Salvador Luna Vargas		GBIF	0	1	0	0	0	0	0	0	0	0	1	0	0	0	0	0	0	0	0
1100	Ceiba pentandra	Malvaceae	San Luis Potosí	21.982084	-99.018532	2022	Observations	Salvador Luna Vargas		GBIF	0	1	0	0	0	0	0	0	0	0	1	0	0	0	0	0	0	0	0
1102	Ceiba pentandra	Malvaceae	San Luis Potosí	21.983898	-99.019203	2022	Observations	Salvador Luna Vargas		GBIF	0	1	0	0	0	0	0	0	0	0	1	0	0	0	0	0	0	0	0
1103	Ceiba pentandra	Malvaceae	San Luis Potosí	21.983141	-99.019318	2021	Observations	Salvador Luna Vargas		GBIF	0	1	0	0	0	0	0	0	0	0	1	0	0	0	0	0	0	0	0
1104	Ceiba pentandra	Malvaceae	San Luis Potosí	21.974688	-99.020126	2019	Observations	Salvador Luna Vargas		GBIF	0	1	0	0	0	0	0	0	0	0	1	0	0	0	0	0	0	0	0
1105	Ceiba pentandra	Malvaceae	San Luis Potosí	21.98628	-99.020439	2021	Observations	Salvador Luna Vargas		GBIF	0	1	0	0	0	0	0	0	0	0	1	0	0	0	0	0	0	0	0
1106	Ceiba pentandra	Malvaceae	San Luis Potosí	21.987429	-99.021347	2022	Observations	Salvador Luna Vargas		GBIF	0	1	0	0	0	0	0	0	0	0	1	0	0	0	0	0	0	0	0
1107	Ceiba pentandra	Malvaceae	San Luis Potosí	21.987535	-99.023612	2019	Observations	Salvador Luna Vargas		GBIF	0	1	0	0	0	0	0	0	0	0	1	0	0	0	0	0	0	0	0
1108	Ceiba pentandra	Malvaceae	San Luis Potosí	21.685815	-99.043535	2018	Observations	Salvador Luna Vargas		GBIF	0	1	0	0	0	0	0	0	0	0	1	0	0	0	0	0	0	0	0
1109	Ceiba pentandra	Malvaceae	San Luis Potosí	21.872199	-99.071602	2020	Observations	Salvador Luna Vargas		GBIF	0	1	0	0	0	0	0	0	0	0	1	0	0	0	0	0	0	0	0
1110	Ceiba pentandra	Malvaceae	San Luis Potosí	21.836215	-99.074377	2020	Observations	Salvador Luna Vargas		GBIF	0	1	0	0	0	0	0	0	0	0	1	0	0	0	0	0	0	0	0
1111	Ceiba pentandra	Malvaceae	San Luis Potosí	21.878347	-99.087983	2020	Observations	Salvador Luna Vargas		GBIF	0	1	0	0	0	0	0	0	0	0	1	0	0	0	0	0	0	0	0
1113	Ceiba pentandra	Malvaceae	San Luis Potosí	21.845659	-99.135191	2021	Observations	Salvador Luna Vargas		GBIF	0	1	0	0	0	0	0	0	0	0	1	0	0	0	0	0	0	0	0
1114	Ceiba pentandra	Malvaceae	San Luis Potosí	21.857558	-99.139223	2021	Observations	Salvador Luna Vargas		GBIF	0	1	0	0	0	0	0	0	0	0	1	0	0	0	0	0	0	0	0
1115	Ceiba pentandra	Malvaceae	San Luis Potosí	22.034528	-99.140018	2020	Observations	Salvador Luna Vargas		GBIF	0	1	0	0	0	0	0	0	0	0	1	0	0	0	0	0	0	0	0
1118	Ceiba pentandra	Malvaceae	San Luis Potosí	22.099599	-99.151881	2020	Observations	Salvador Luna Vargas		GBIF	0	1	0	0	0	0	0	0	0	0	1	0	0	0	0	0	0	0	0
1117	Ceiba pentandra	Malvaceae	San Luis Potosí	22.099821	-99.146302	2007	Observations	Sergio		GBIF	0	1	0	0	0	0	0	0	0	0	1	0	0	0	0	0	0	0	0
1119	Ceiba pentandra	Malvaceae	San Luis Potosí	21.935922	-99.172339	2022	Observations	Sergio Escutia		GBIF	0	1	0	0	0	0	0	0	0	0	1	0	0	0	0	0	0	0	0
1123	Celtis iguanaea	Cannabaceae	San Luis Potosí	22.1405278	-98.903659	2017	SLPM	A. K. Gudiño-Cano	540	SLPM	0	0	0	0	0	0	0	0	0	0	1	0	0	0	0	0	1	0	0
1124	Celtis iguanaea	Cannabaceae	San Luis Potosí	22.140528	-98.903659	2017	SLPM	Ana Karem Gudiño Cano		GBIF	0	0	0	0	0	0	0	0	0	0	1	0	0	0	0	0	1	0	0
1121	Celtis iguanaea	Cannabaceae	Veracruz de Ignacio de la Llave	21.147889	-97.73525	2015	XAL	C.R. Arzaba		GBIF	0	0	0	0	0	0	0	0	0	0	1	0	0	0	0	0	1	0	0
1122	Celtis iguanaea	Cannabaceae	Veracruz de Ignacio de la Llave	21.338611	-98.241667	1970	XAL	F. Chiang C.		GBIF	0	0	0	0	0	0	0	0	0	0	1	0	0	0	0	0	1	0	0
1134	Celtis iguanaea	Cannabaceae	San Luis Potosí	22.101944	-99.139444	1981	ENCB	Fryxell; W. R. Anderson		GBIF	0	0	0	0	0	0	0	0	0	0	1	0	0	0	0	0	1	0	0
1125	Celtis iguanaea	Cannabaceae	San Luis Potosí	21.6199577	-98.907409	1978	TEX	J. Alcorn		GBIF	0	0	0	0	0	0	0	0	0	0	1	0	0	0	0	0	1	0	0
1130	Celtis iguanaea	Cannabaceae	San Luis Potosí	21.9280044	-99.1042809	1979	TEX	J. Alcorn		GBIF	0	0	0	0	0	0	0	0	0	0	1	0	0	0	0	0	1	0	0
1131	Celtis iguanaea	Cannabaceae	San Luis Potosí	21.941667	-99.108333	1979	NY	J. Alcorn		GBIF	0	0	0	0	0	0	0	0	0	0	1	0	0	0	0	0	1	0	0
1126	Celtis iguanaea	Cannabaceae	San Luis Potosí	21.972781	-98.919439	1956	TEX	J. Rzedowski		GBIF	0	0	0	0	0	0	0	0	0	0	1	0	0	0	0	0	1	0	0
1132	Celtis iguanaea	Cannabaceae	San Luis Potosí	22.141389	-99.135831	1959	TEX	J. Rzedowski		GBIF	0	0	0	0	0	0	0	0	0	0	1	0	0	0	0	0	1	0	0
1133	Celtis iguanaea	Cannabaceae	San Luis Potosí	22.100281	-99.138611	1981	TEX	P. A. Fryxell; W. R. Anderson		GBIF	0	0	0	0	0	0	0	0	0	0	1	0	0	0	0	0	1	0	0
1128	Celtis iguanaea	Cannabaceae	San Luis Potosí	22.258611	-99.008056	1959	ENCB	Rzedowski		GBIF	0	0	0	0	0	0	0	0	0	0	1	0	0	0	0	0	1	0	0
1129	Celtis iguanaea	Cannabaceae	San Luis Potosí	21.923609	-99.102658	1979	SLPM	J. Alcorn	3216	SLPM	0	0	0	0	0	0	0	0	0	0	1	0	0	0	0	0	1	0	0
1127	Celtis iguanaea	Cannabaceae	San Luis Potosí	21.974656	-98.921943	1956	SLPM	J. Rzedowski R.	7446	SLPM	0	0	0	0	0	0	0	0	0	0	1	0	0	0	0	0	1	0	0
1140	Cenchrus echinatus	Poaceae	San Luis Potosí	21.5	-98.9833	1961	US	F. W. Gould	9560	GBIF	0	1	0	0	0	0	0	0	0	0	0	0	1	1	0	0	1	1	0
1141	Cenchrus echinatus	Poaceae	San Luis Potosí	22.02	-99	1962	US	F. W. Gould	10416	GBIF	0	1	0	0	0	0	0	0	0	0	0	0	1	1	0	0	1	1	0
1142	Cenchrus echinatus	Poaceae	San Luis Potosí	22.0103	-99.0095	1962	Angiosperms	Frank W. Gould	10416	GBIF	0	1	0	0	0	0	0	0	0	0	0	0	1	1	0	0	1	1	0
1137	Cenchrus echinatus	Poaceae	San Luis Potosí	21.6199577	-98.9028869	1978	TEX	J. Alcorn		GBIF	0	1	0	0	0	0	0	0	0	0	0	0	1	1	0	0	1	1	0
1139	Cenchrus echinatus	Poaceae	San Luis Potosí	21.95	-98.95	1995	MEXU	J. L. Villalpando		GBIF	0	1	0	0	0	0	0	0	0	0	0	0	1	1	0	0	1	1	0
1135	Cenchrus echinatus	Poaceae	Veracruz de Ignacio de la Llave	21.65	-98.116667	1980	XAL	J.I. Calzada; M.L. Ayala; J.L. Alvarado		GBIF	0	1	0	0	0	0	0	0	0	0	0	0	1	1	0	0	1	1	0
1136	Cenchrus echinatus	Poaceae	Veracruz de Ignacio de la Llave	21.385	-98.153333	1986	UAMIZ	M. G. Zola B.		GBIF	0	1	0	0	0	0	0	0	0	0	0	0	1	1	0	0	1	1	0
1138	Cenchrus echinatus	Poaceae	San Luis Potosí	21.85	-98.9167	1939	US	V. H. Chase	7495	GBIF	0	1	0	0	0	0	0	0	0	0	0	0	1	1	0	0	1	1	0
1144	Cenchrus preslii	Poaceae	San Luis Potosí	21.609738	-98.8676	1979	SLPM	J. Alcorn	2486	SLPM	0	1	0	0	0	0	0	0	0	0	0	0	0	0	0	0	1	1	0
1143	Cenchrus preslii	Poaceae	San Luis Potosí	21.6113502	-98.864544	1979	TEX	J. Alcorn		GBIF	0	1	0	0	0	0	0	0	0	0	0	0	0	0	0	0	1	1	0
1145	Cenchrus preslii	Poaceae	San Luis Potosí	21.625	-98.908333	1979	NY	J. Alcorn		GBIF	0	1	0	0	0	0	0	0	0	0	0	0	0	0	0	0	1	1	0
1151	Centrosema sagittatum	Fabaceae	San Luis Potosí	21.635624	-98.8946298	1980	TEX	A. Delgado		GBIF	0	0	0	0	0	0	0	0	0	0	0	0	0	0	0	0	1	0	0
1148	Centrosema sagittatum	Fabaceae	San Luis Potosí	21.5936881	-98.8301861	1978	TEX	J. Alcorn		GBIF	0	0	0	0	0	0	0	0	0	0	0	0	0	0	0	0	1	0	0
1149	Centrosema sagittatum	Fabaceae	San Luis Potosí	21.6117372	-98.864627	1978	TEX	J. Alcorn		GBIF	0	0	0	0	0	0	0	0	0	0	0	0	0	0	0	0	1	0	0
1152	Centrosema sagittatum	Fabaceae	San Luis Potosí	21.641667	-98.908333	1978	NY	J. Alcorn		GBIF	0	0	0	0	0	0	0	0	0	0	0	0	0	0	0	0	1	0	0
1146	Centrosema sagittatum	Fabaceae	Veracruz de Ignacio de la Llave	21.146667	-98.1925		XAL	Not available		GBIF	0	0	0	0	0	0	0	0	0	0	0	0	0	0	0	0	1	0	0
1150	Centrosema sagittatum	Fabaceae	San Luis Potosí	21.634193	-98.894466	1980	SLPM	J. Alcorn	3375	SLPM	0	0	0	0	0	0	0	0	0	0	0	0	0	0	0	0	1	0	0
1147	Centrosema sagittatum	Fabaceae	San Luis Potosí	22.03394	-98.55038	2021	SLPM	Yazmín González Avilés	211	SLPM	0	0	0	0	0	0	0	0	0	0	0	0	0	0	0	0	1	0	0
1166	Centrosema virginianum	Fabaceae	San Luis Potosí	22.210292	-98.950424	2015	Observations	Abra Tanchipa		GBIF	0	0	0	0	0	0	0	0	0	0	1	0	0	0	0	0	0	0	0
1158	Centrosema virginianum	Fabaceae	San Luis Potosí	22.128864	-98.903111	2017	SLPM	Ana Karem Gudiño Cano		GBIF	0	0	0	0	0	0	0	0	0	0	1	0	0	0	0	0	0	0	0
1163	Centrosema virginianum	Fabaceae	San Luis Potosí	22.224085	-98.932297	2017	SLPM	Ana Karem Gudiño Cano		GBIF	0	0	0	0	0	0	0	0	0	0	1	0	0	0	0	0	0	0	0
1168	Centrosema virginianum	Fabaceae	San Luis Potosí	21.996674	-99.023491	2017	Observations	Cynthia Huerta Lárraga		GBIF	0	0	0	0	0	0	0	0	0	0	1	0	0	0	0	0	0	0	0
1153	Centrosema virginianum	Fabaceae	Veracruz de Ignacio de la Llave	21.391111	-97.676667	1973	XAL	F. Ventura A.		GBIF	0	0	0	0	0	0	0	0	0	0	1	0	0	0	0	0	0	0	0
1160	Centrosema virginianum	Fabaceae	San Luis Potosí	22.136987	-98.9286468	2013	SLPM	J. A. de Nova V.	540	SLPM	0	0	0	0	0	0	0	0	0	0	1	0	0	0	0	0	0	0	0
1155	Centrosema virginianum	Fabaceae	San Luis Potosí	21.675	-98.825	1978	NY	J. Alcorn		GBIF	0	0	0	0	0	0	0	0	0	0	1	0	0	0	0	0	0	0	0
1156	Centrosema virginianum	Fabaceae	San Luis Potosí	21.635624	-98.8946298	1978	TEX	J. Alcorn		GBIF	0	0	0	0	0	0	0	0	0	0	1	0	0	0	0	0	0	0	0
1167	Centrosema virginianum	Fabaceae	San Luis Potosí	21.6022942	-99.0104754	1979	TEX	J. Alcorn		GBIF	0	0	0	0	0	0	0	0	0	0	1	0	0	0	0	0	0	0	0
1169	Centrosema virginianum	Fabaceae	San Luis Potosí	21.956296	-99.051229	2021	Observations	Joel Díaz López		GBIF	0	0	0	0	0	0	0	0	0	0	1	0	0	0	0	0	0	0	0
1161	Centrosema virginianum	Fabaceae	San Luis Potosí	22.136987	-98.928647	2013	SLPM	José Arturo De Nova Vázquez		GBIF	0	0	0	0	0	0	0	0	0	0	1	0	0	0	0	0	0	0	0
1165	Centrosema virginianum	Fabaceae	San Luis Potosí	22.26679	-98.935917	2011	Observations	Laira Mtz		GBIF	0	0	0	0	0	0	0	0	0	0	1	0	0	0	0	0	0	0	0
1159	Centrosema virginianum	Fabaceae	San Luis Potosí	22.165826	-98.910491	2016	Observations	Pedro Nájera Quezada		GBIF	0	0	0	0	0	0	0	0	0	0	1	0	0	0	0	0	0	0	0
1164	Centrosema virginianum	Fabaceae	San Luis Potosí	21.980952	-98.934486	2019	Observations	PRAC VALLES		GBIF	0	0	0	0	0	0	0	0	0	0	1	0	0	0	0	0	0	0	0
1157	Centrosema virginianum	Fabaceae	San Luis Potosí	22.128864	-98.9031108	2017	SLPM	A. K. Gudiño-Cano	515	SLPM	0	0	0	0	0	0	0	0	0	0	1	0	0	0	0	0	0	0	0
1162	Centrosema virginianum	Fabaceae	San Luis Potosí	22.2240849	-98.932297	2017	SLPM	A. K. Gudiño-Cano	461	SLPM	0	0	0	0	0	0	0	0	0	0	1	0	0	0	0	0	0	0	0
1154	Centrosema virginianum	Fabaceae	Veracruz de Ignacio de la Llave	21.35306	-98.26194	1979	SLPM	J. Alcorn	2689	SLPM	0	0	0	0	0	0	0	0	0	0	1	0	0	0	0	0	0	0	0
5326	Ceratozamia mexicana	Zamiaceae	Veracruz de Ignacio de la Llave	21.291667	-97.925	1990	XAL	Carlos Iglesias D.; Sergio Guevara S.		GBIF	0	0	0	0	0	0	0	0	0	0	0	0	1	0	0	0	0	0	0
5327	Ceratozamia mexicana	Zamiaceae	Veracruz de Ignacio de la Llave	21.291667	-97.925	1990	XAL	Carlos Iglesias D.; Sergio Guevara S.		GBIF	0	0	0	0	0	0	0	0	0	0	0	0	1	0	0	0	0	0	0
5328	Ceratozamia mexicana	Zamiaceae	Veracruz de Ignacio de la Llave	21.291667	-97.925	1990	XAL	Carlos Iglesias D.; Sergio Guevara S.		GBIF	0	0	0	0	0	0	0	0	0	0	0	0	1	0	0	0	0	0	0
5329	Ceratozamia mexicana	Zamiaceae	Veracruz de Ignacio de la Llave	21.291667	-97.925	1990	XAL	Carlos Iglesias D.; Sergio Guevara S.		GBIF	0	0	0	0	0	0	0	0	0	0	0	0	1	0	0	0	0	0	0
5330	Ceratozamia mexicana	Zamiaceae	Veracruz de Ignacio de la Llave	21.291667	-97.925	1990	XAL	Carlos Iglesias D.; Sergio Guevara S.		GBIF	0	0	0	0	0	0	0	0	0	0	0	0	1	0	0	0	0	0	0
5332	Ceratozamia mexicana	Zamiaceae	San Luis Potosí	21.958333	-99.408333	1968	ENCB	F. Medellín L.		GBIF	0	0	0	0	0	0	0	0	0	0	0	0	1	0	0	0	0	0	0
5331	Ceratozamia mexicana	Zamiaceae	Veracruz de Ignacio de la Llave	21.291667	-97.925	1981	XAL	Gonzalo Castillo-Campos		GBIF	0	0	0	0	0	0	0	0	0	0	0	0	1	0	0	0	0	0	0
5324	Ceratozamia mexicana	Zamiaceae	Veracruz de Ignacio de la Llave	21.233	-97.9	1989	MEXU	P. Zamora C.; G. Castillo C.; S. Guevara		GBIF	0	0	0	0	0	0	0	0	0	0	0	0	1	0	0	0	0	0	0
5325	Ceratozamia mexicana	Zamiaceae	Veracruz de Ignacio de la Llave	21.233333	-97.9	1989	XAL	P. Zamora C.; G. Castillo-Campos; S. Guevara S.		GBIF	0	0	0	0	0	0	0	0	0	0	0	0	1	0	0	0	0	0	0
1182	Cestrum dumetorum	Solanaceae	San Luis Potosí	21.961924	-99.114093	1998	CHAP	B. Santiago H.		GBIF	1	1	0	0	1	0	0	1	0	1	1	1	1	1	0	0	1	1	0
1183	Cestrum dumetorum	Solanaceae	San Luis Potosí	21.961774	-99.11428	1998	IEB	B. Santiago H.		GBIF	1	1	0	0	1	0	0	1	0	1	1	1	1	1	0	0	1	1	0
1184	Cestrum dumetorum	Solanaceae	San Luis Potosí	21.962831	-99.114667	1998	XAL	B. Santiago H.		GBIF	1	1	0	0	1	0	0	1	0	1	1	1	1	1	0	0	1	1	0
1171	Cestrum dumetorum	Solanaceae	Veracruz de Ignacio de la Llave	21.2	-97.916667	1981	LL	G. Castillo C.; M. Nee; A. Benavides		GBIF	1	1	0	0	1	0	0	1	0	1	1	1	1	1	0	0	1	1	0
1172	Cestrum dumetorum	Solanaceae	Veracruz de Ignacio de la Llave	21.2	-97.91667	1981	LL	G. Castillo C.;Michael Nee;Arabella Benavides		GBIF	1	1	0	0	1	0	0	1	0	1	1	1	1	1	0	0	1	1	0
1177	Cestrum dumetorum	Solanaceae	San Luis Potosí	21.592781	-98.83	1978	TEX	J. Alcorn		GBIF	1	1	0	0	1	0	0	1	0	1	1	1	1	1	0	0	1	1	0
1179	Cestrum dumetorum	Solanaceae	San Luis Potosí	21.6352371	-98.8945448	1979	TEX	J. Alcorn		GBIF	1	1	0	0	1	0	0	1	0	1	1	1	1	1	0	0	1	1	0
1180	Cestrum dumetorum	Solanaceae	San Luis Potosí	21.6352371	-98.8945448	1979	TEX	J. Alcorn		GBIF	1	1	0	0	1	0	0	1	0	1	1	1	1	1	0	0	1	1	0
1181	Cestrum dumetorum	Solanaceae	San Luis Potosí	21.641667	-98.908333	1979	NY	J. Alcorn		GBIF	1	1	0	0	1	0	0	1	0	1	1	1	1	1	0	0	1	1	0
1178	Cestrum dumetorum	Solanaceae	San Luis Potosí	21.634193	-98.894466	1979	SLPM	J. Alcorn	3031	SLPM	1	1	0	0	1	0	0	1	0	1	1	1	1	1	0	0	1	1	0
1176	Cestrum dumetorum	Solanaceae	Veracruz de Ignacio de la Llave	21.344833	-98.269493	1978	TEX	J. Alcorn		GBIF	1	1	0	0	1	0	0	1	0	1	1	1	1	1	0	0	1	1	0
1173	Cestrum dumetorum	Solanaceae	Veracruz de Ignacio de la Llave	21.261111	-97.956667	1996	XAL	J. Marín		GBIF	1	1	0	0	1	0	0	1	0	1	1	1	1	1	0	0	1	1	0
1170	Cestrum dumetorum	Solanaceae	Veracruz de Ignacio de la Llave	21.266667	-97.883333	1981	XAL	J.L. Tapia M.		GBIF	1	1	0	0	1	0	0	1	0	1	1	1	1	1	0	0	1	1	0
1175	Cestrum dumetorum	Solanaceae	Veracruz de Ignacio de la Llave	21.35306	-98.26194	1978	TEX	Janis B. Alcorn		GBIF	1	1	0	0	1	0	0	1	0	1	1	1	1	1	0	0	1	1	0
1174	Cestrum dumetorum	Solanaceae	Veracruz de Ignacio de la Llave	21.345	-98.226111	1858	GH	L.C. Ervendberg		GBIF	1	1	0	0	1	0	0	1	0	1	1	1	1	1	0	0	1	1	0
1188	Cestrum nocturnum	Solanaceae	San Luis Potosí	21.635624	-98.8946298	1979	TEX	J. Alcorn		GBIF	0	0	0	0	0	0	0	0	0	0	0	0	0	0	0	0	1	1	0
1189	Cestrum nocturnum	Solanaceae	San Luis Potosí	21.635624	-98.8946298	1978	TEX	J. Alcorn		GBIF	0	0	0	0	0	0	0	0	0	0	0	0	0	0	0	0	1	1	0
1190	Cestrum nocturnum	Solanaceae	San Luis Potosí	21.641667	-98.908333	1979	NY	J. Alcorn		GBIF	0	0	0	0	0	0	0	0	0	0	0	0	0	0	0	0	1	1	0
1191	Cestrum nocturnum	Solanaceae	San Luis Potosí	21.641667	-98.908333	1978	NY	J. Alcorn		GBIF	0	0	0	0	0	0	0	0	0	0	0	0	0	0	0	0	1	1	0
1186	Cestrum nocturnum	Solanaceae	San Luis Potosí	21.634193	-98.894466	1978	SLPM	J. Alcorn	1839	SLPM	0	0	0	0	0	0	0	0	0	0	0	0	0	0	0	0	1	1	0
1187	Cestrum nocturnum	Solanaceae	San Luis Potosí	21.634193	-98.894466	1979	SLPM	J. Alcorn	3339	SLPM	0	0	0	0	0	0	0	0	0	0	0	0	0	0	0	0	1	1	0
1185	Cestrum nocturnum	Solanaceae	Veracruz de Ignacio de la Llave	21.158333	-97.725		INIF	R. Bautista C.		GBIF	0	0	0	0	0	0	0	0	0	0	0	0	0	0	0	0	1	1	0
1194	Chamaedorea elegans	Arecaceae	Veracruz de Ignacio de la Llave	21.251389	-97.852778	2000	XAL	A. Rincón G.; C.M. Durán-Espinosa		GBIF	0	0	0	1	0	0	0	0	0	0	0	0	0	0	0	0	0	1	0
1207	Chamaedorea elegans	Arecaceae	San Luis Potosí	21.627209	-99.061697	2022	Observations	bbbrian		GBIF	0	0	0	1	0	0	0	0	0	0	0	0	0	0	0	0	0	1	0
1193	Chamaedorea elegans	Arecaceae	Veracruz de Ignacio de la Llave	21.306944	-97.826111	2001	XAL	C.M. Durán-Espinosa; A. Rincó G.		GBIF	0	0	0	1	0	0	0	0	0	0	0	0	0	0	0	0	0	1	0
1206	Chamaedorea elegans	Arecaceae	San Luis Potosí	21.628304	-99.060052	2021	Observations	Carlos García Casanova		GBIF	0	0	0	1	0	0	0	0	0	0	0	0	0	0	0	0	0	1	0
1195	Chamaedorea elegans	Arecaceae	San Luis Potosí	21.6352371	-98.8945448	1978	TEX	J. Alcorn		GBIF	0	0	0	1	0	0	0	0	0	0	0	0	0	0	0	0	0	1	0
1196	Chamaedorea elegans	Arecaceae	San Luis Potosí	21.6352371	-98.8945448	1978	TEX	J. Alcorn		GBIF	0	0	0	1	0	0	0	0	0	0	0	0	0	0	0	0	0	1	0
1197	Chamaedorea elegans	Arecaceae	San Luis Potosí	21.625	-98.925	1979	NY	J. Alcorn		GBIF	0	0	0	1	0	0	0	0	0	0	0	0	0	0	0	0	0	1	0
1201	Chamaedorea elegans	Arecaceae	San Luis Potosí	21.616667	-99.016667	1976	XAL	J.I. Calzada		GBIF	0	0	0	1	0	0	0	0	0	0	0	0	0	0	0	0	0	1	0
1203	Chamaedorea elegans	Arecaceae	San Luis Potosí	21.6035	-99.0431	1959	Angiosperms	Jerzy Rzedowski	9946	GBIF	0	0	0	1	0	0	0	0	0	0	0	0	0	0	0	0	0	1	0
1192	Chamaedorea elegans	Arecaceae	Veracruz de Ignacio de la Llave	21.349722	-97.686667		XAL	Not available		GBIF	0	0	0	1	0	0	0	0	0	0	0	0	0	0	0	0	0	1	0
1198	Chamaedorea elegans	Arecaceae	San Luis Potosí	22.22762778	-98.93956389	2013	SLPM	Pedro Castillo, J.A. de Nova	897	SLPM	0	0	0	1	0	0	0	0	0	0	0	0	0	0	0	0	0	1	0
1210	Chamaedorea elegans	Arecaceae	San Luis Potosí	21.612779	-99.108418	2020	Observations	Saldaña G. Julian		GBIF	0	0	0	1	0	0	0	0	0	0	0	0	0	0	0	0	0	1	0
1205	Chamaedorea elegans	Arecaceae	San Luis Potosí	21.629346	-99.059172	2010	Observations	Salvador Luna Vargas		GBIF	0	0	0	1	0	0	0	0	0	0	0	0	0	0	0	0	0	1	0
1200	Chamaedorea elegans	Arecaceae	San Luis Potosí	21.3557779	-99.0111973	2003	SLPM	C.F.Rojas F.	23	SLPM	0	0	0	1	0	0	0	0	0	0	0	0	0	0	0	0	0	1	0
1204	Chamaedorea elegans	Arecaceae	San Luis Potosí	21.521687	-99.050848	1979	SLPM	J. Alcorn	2552	SLPM	0	0	0	1	0	0	0	0	0	0	0	0	0	0	0	0	0	1	0
1199	Chamaedorea elegans	Arecaceae	San Luis Potosí	21.534251	-99	2012	SLPM	J. Fortanelli M.	629	SLPM	0	0	0	1	0	0	0	0	0	0	0	0	0	0	0	0	0	1	0
1202	Chamaedorea elegans	Arecaceae	San Luis Potosí	21.3726	-99.0229	2012	SLPM	J.Fortanelli M.	533	SLPM	0	0	0	1	0	0	0	0	0	0	0	0	0	0	0	0	0	1	0
1208	Chamaedorea elegans	Arecaceae	San Luis Potosí	21.38195	-99.07371	2016	SLPM	O.García, G.Velázquez.	754	SLPM	0	0	0	1	0	0	0	0	0	0	0	0	0	0	0	0	0	1	0
1209	Chamaedorea elegans	Arecaceae	San Luis Potosí	21.38026	-99.07437	2016	SLPM	V.Martínez, G.Velázquez O.García	21	SLPM	0	0	0	1	0	0	0	0	0	0	0	0	0	0	0	0	0	1	0
1212	Chaptalia nutans	Asteraceae	San Luis Potosí	21.6113502	-98.864544	1978	TEX	J. Alcorn		GBIF	0	1	0	0	0	0	0	0	0	0	0	0	0	0	0	0	0	1	0
1214	Chaptalia nutans	Asteraceae	San Luis Potosí	21.6019082	-99.0103894	1979	TEX	J. Alcorn		GBIF	0	1	0	0	0	0	0	0	0	0	0	0	0	0	0	0	0	1	0
1215	Chaptalia nutans	Asteraceae	San Luis Potosí	21.5660815	-99.0773289	1978	TEX	J. Alcorn		GBIF	0	1	0	0	0	0	0	0	0	0	0	0	0	0	0	0	0	1	0
1213	Chaptalia nutans	Asteraceae	San Luis Potosí	21.60139	-99.0103	1979	MEXU	Janis B. Alcorn		GBIF	0	1	0	0	0	0	0	0	0	0	0	0	0	0	0	0	0	1	0
1211	Chaptalia nutans	Asteraceae	Veracruz de Ignacio de la Llave	21.345	-98.226111	1858	GH	L.C. Ervendberg		GBIF	0	1	0	0	0	0	0	0	0	0	0	0	0	0	0	0	0	1	0
1229	Chiococca alba	Rubiaceae	San Luis Potosí	22.2261528	-98.9519694	2017	SLPM	A. K. Gudiño-Cano	414	SLPM	0	1	0	0	0	0	0	1	0	0	0	0	0	0	0	0	0	0	1
1228	Chiococca alba	Rubiaceae	San Luis Potosí	22.226153	-98.951969	2017	SLPM	Ana Karem Gudiño Cano		GBIF	0	1	0	0	0	0	0	1	0	0	0	0	0	0	0	0	0	0	1
1216	Chiococca alba	Rubiaceae	Veracruz de Ignacio de la Llave	21.65	-98.116667	1986	XAL	C. Gutiérrez B.		GBIF	0	1	0	0	0	0	0	1	0	0	0	0	0	0	0	0	0	0	1
1217	Chiococca alba	Rubiaceae	Veracruz de Ignacio de la Llave	21.65	-98.116667	1986	XAL	C. Gutiérrez-Báez		GBIF	0	1	0	0	0	0	0	1	0	0	0	0	0	0	0	0	0	0	1
1219	Chiococca alba	Rubiaceae	Veracruz de Ignacio de la Llave	21.65	-98.11667	1986	MEXU	Celso Gutiérrez Báez		GBIF	0	1	0	0	0	0	0	1	0	0	0	0	0	0	0	0	0	0	1
1224	Chiococca alba	Rubiaceae	San Luis Potosí	22.1399878	-98.918958	2013	SLPM	J. A. de Nova V.	519	SLPM	0	1	0	0	0	0	0	1	0	0	0	0	0	0	0	0	0	0	1
1223	Chiococca alba	Rubiaceae	San Luis Potosí	21.641667	-98.908333	1979	NY	J. Alcorn		GBIF	0	1	0	0	0	0	0	1	0	0	0	0	0	0	0	0	0	0	1
1221	Chiococca alba	Rubiaceae	Veracruz de Ignacio de la Llave	21.35306	-98.26194	1978	SLPM	J. Alcorn	1900	SLPM	0	1	0	0	0	0	0	1	0	0	0	0	0	0	0	0	0	0	1
1230	Chiococca alba	Rubiaceae	San Luis Potosí	22.39356348	-99.01124997	2013	SLPM	J.Fortanelli M. con P.Castillo L.y A.de Nova V.	675	SLPM	0	1	0	0	0	0	0	1	0	0	0	0	0	0	0	0	0	0	1
1218	Chiococca alba	Rubiaceae	Veracruz de Ignacio de la Llave	21.65	-98.116667	1978	XAL	J.I. Calzada; W. Márquez R.		GBIF	0	1	0	0	0	0	0	1	0	0	0	0	0	0	0	0	0	0	1
1225	Chiococca alba	Rubiaceae	San Luis Potosí	22.139988	-98.918958	2013	SLPM	José Arturo De Nova Vázquez		GBIF	0	1	0	0	0	0	0	1	0	0	0	0	0	0	0	0	0	0	1
1220	Chiococca alba	Rubiaceae	Veracruz de Ignacio de la Llave	21.345	-98.226111	1858	GH	L.C. Ervendberg		GBIF	0	1	0	0	0	0	0	1	0	0	0	0	0	0	0	0	0	0	1
1227	Chiococca alba	Rubiaceae	San Luis Potosí	22.116944	-98.945	2022	RB	M.R. Pace; J. Wen; G.W. Stull; A.Q. Castillo	1540	GBIF	0	1	0	0	0	0	0	1	0	0	0	0	0	0	0	0	0	0	1
1231	Chiococca alba	Rubiaceae	San Luis Potosí	22.05	-99.23333	1985	MEXU	P. Tenorio L.		GBIF	0	1	0	0	0	0	0	1	0	0	0	0	0	0	0	0	0	0	1
1226	Chiococca alba	Rubiaceae	San Luis Potosí	22.22763009	-98.93956644	2013	SLPM	Pedro Castillo Lara & J. A de Nova	856	SLPM	0	1	0	0	0	0	0	1	0	0	0	0	0	0	0	0	0	0	1
1222	Chiococca alba	Rubiaceae	San Luis Potosí	22.15087	-98.39382	2021	SLPM	Yazmín González Avilés	35	SLPM	0	1	0	0	0	0	0	1	0	0	0	0	0	0	0	0	0	0	1
1237	Chromolaena collina	Asteraceae	San Luis Potosí	21.6113502	-98.864544	1978	TEX	J. Alcorn		GBIF	1	1	0	0	0	0	0	0	0	0	1	0	0	1	0	0	1	0	1
1239	Chromolaena collina	Asteraceae	San Luis Potosí	21.625	-98.925	1978	NY	J. Alcorn		GBIF	1	1	0	0	0	0	0	0	0	0	1	0	0	1	0	0	1	0	1
1236	Chromolaena collina	Asteraceae	Veracruz de Ignacio de la Llave	21.350642	-98.225704	1831	YU	Jean L. Berlandier	742	GBIF	1	1	0	0	0	0	0	0	0	0	1	0	0	1	0	0	1	0	1
1235	Chromolaena collina	Asteraceae	Veracruz de Ignacio de la Llave	21.42	-97.75	1987	US	K. J. Kim	10066	GBIF	1	1	0	0	0	0	0	0	0	0	1	0	0	1	0	0	1	0	1
1232	Chromolaena collina	Asteraceae	Veracruz de Ignacio de la Llave	21.416667	-97.75	1987	TEX	K. Kim; A. T. Whittemore; L. Woodruff; S. Fergusson		GBIF	1	1	0	0	0	0	0	0	0	0	1	0	0	1	0	0	1	0	1
1234	Chromolaena collina	Asteraceae	Veracruz de Ignacio de la Llave	21.417	-97.75	1987	MEXU	Ki Joong Kim; A. Whittemore; L. Woodruff; S. Ferguson		GBIF	1	1	0	0	0	0	0	0	0	0	1	0	0	1	0	0	1	0	1
1233	Chromolaena collina	Asteraceae	Veracruz de Ignacio de la Llave	21.41667	-97.75	1987	TEX	Ki-Joong Kim;Alan T. Whittemore;Lindsay Woodruff;S. Fergusson		GBIF	1	1	0	0	0	0	0	0	0	0	1	0	0	1	0	0	1	0	1
1238	Chromolaena collina	Asteraceae	San Luis Potosí	21.609738	-98.8676	1978	SLPM	J. Alcorn	2246	SLPM	1	1	0	0	0	0	0	0	0	0	1	0	0	1	0	0	1	0	1
1250	Chromolaena odorata	Asteraceae	San Luis Potosí	22.217222	-99.016944	1981	XAL	E. Judziewicz		GBIF	0	1	0	0	0	0	0	0	0	1	0	0	0	0	0	0	1	0	0
1251	Chromolaena odorata	Asteraceae	San Luis Potosí	21.838442	-99.025392	2018	Observations	emmanuelocejo		GBIF	0	1	0	0	0	0	0	0	0	1	0	0	0	0	0	0	1	0	0
1249	Chromolaena odorata	Asteraceae	San Luis Potosí	21.57887	-99.00282	2020	Observations	Idlegrraphics		GBIF	0	1	0	0	0	0	0	0	0	1	0	0	0	0	0	0	1	0	0
1241	Chromolaena odorata	Asteraceae	San Luis Potosí	21.6616281	-98.8223232	1978	TEX	J. Alcorn		GBIF	0	1	0	0	0	0	0	0	0	1	0	0	0	0	0	0	1	0	0
1243	Chromolaena odorata	Asteraceae	San Luis Potosí	21.6199577	-98.9028869	1978	TEX	J. Alcorn		GBIF	0	1	0	0	0	0	0	0	0	1	0	0	0	0	0	0	1	0	0
1244	Chromolaena odorata	Asteraceae	San Luis Potosí	22.184862	-98.908882	2016	Observations	Pedro Nájera Quezada		GBIF	0	1	0	0	0	0	0	0	0	1	0	0	0	0	0	0	1	0	0
1245	Chromolaena odorata	Asteraceae	San Luis Potosí	21.981084	-98.934406	2022	Observations	PRAC VALLES		GBIF	0	1	0	0	0	0	0	0	0	1	0	0	0	0	0	0	1	0	0
1246	Chromolaena odorata	Asteraceae	San Luis Potosí	21.985483	-98.939654	2019	Observations	PRAC VALLES		GBIF	0	1	0	0	0	0	0	0	0	1	0	0	0	0	0	0	1	0	0
1252	Chromolaena odorata	Asteraceae	San Luis Potosí	22.405279	-99.214225	2020	Observations	Salvador Luna Vargas		GBIF	0	1	0	0	0	0	0	0	0	1	0	0	0	0	0	0	1	0	0
1253	Chromolaena odorata	Asteraceae	San Luis Potosí	21.877509	-99.22245	2020	Observations	Salvador Luna Vargas		GBIF	0	1	0	0	0	0	0	0	0	1	0	0	0	0	0	0	1	0	0
1242	Chromolaena odorata	Asteraceae	San Luis Potosí	21.634193	-98.894466	1979	SLPM	J. Alcorn	2453	SLPM	0	1	0	0	0	0	0	0	0	1	0	0	0	0	0	0	1	0	0
1248	Chromolaena odorata	Asteraceae	San Luis Potosí	22.002571	-99.001842	1959	SLPM	J. Rzedowski R.	10384	SLPM	0	1	0	0	0	0	0	0	0	1	0	0	0	0	0	0	1	0	0
1254	Chromolaena odorata	Asteraceae	San Luis Potosí	21.974807	-99.257729	1956	SLPM	J. Rzedowski R.	6984	SLPM	0	1	0	0	0	0	0	0	0	1	0	0	0	0	0	0	1	0	0
1240	Chromolaena odorata	Asteraceae	San Luis Potosí	22.07081	-98.59475	2021	SLPM	Yazmín González Avilés	3	SLPM	0	1	0	0	0	0	0	0	0	1	0	0	0	0	0	0	1	0	0
1258	Cissampelos pareira	Menispermaceae	San Luis Potosí	22.128864	-98.9031108	2017	SLPM	A. K. Gudiño-Cano	520	SLPM	0	1	0	0	0	0	0	0	0	0	0	0	0	0	0	0	1	0	0
1259	Cissampelos pareira	Menispermaceae	San Luis Potosí	22.128864	-98.903111	2017	SLPM	Ana Karem Gudiño Cano		GBIF	0	1	0	0	0	0	0	0	0	0	0	0	0	0	0	0	1	0	0
1262	Cissampelos pareira	Menispermaceae	San Luis Potosí	21.625	-98.908333	1979	NY	J. Alcorn		GBIF	0	1	0	0	0	0	0	0	0	0	0	0	0	0	0	0	1	0	0
1263	Cissampelos pareira	Menispermaceae	San Luis Potosí	21.625	-98.908333	1979	NY	J. Alcorn		GBIF	0	1	0	0	0	0	0	0	0	0	0	0	0	0	0	0	1	0	0
1257	Cissampelos pareira	Menispermaceae	San Luis Potosí	21.609738	-98.8676	1978	SLPM	J. Alcorn	1751	SLPM	0	1	0	0	0	0	0	0	0	0	0	0	0	0	0	0	1	0	0
1260	Cissampelos pareira	Menispermaceae	San Luis Potosí	21.619591	-98.904384	1979	SLPM	J. Alcorn	2775	SLPM	0	1	0	0	0	0	0	0	0	0	0	0	0	0	0	0	1	0	0
1261	Cissampelos pareira	Menispermaceae	San Luis Potosí	21.619591	-98.904384	1979	SLPM	J. Alcorn	3244	SLPM	0	1	0	0	0	0	0	0	0	0	0	0	0	0	0	0	1	0	0
1256	Cissampelos pareira	Menispermaceae	Veracruz de Ignacio de la Llave	21.183333	-98.066667	1981	XAL	M. Nee		GBIF	0	1	0	0	0	0	0	0	0	0	0	0	0	0	0	0	1	0	0
1255	Cissampelos pareira	Menispermaceae	Veracruz de Ignacio de la Llave	21.276542	-97.950767	2021	Observations	victor rodriguez		GBIF	0	1	0	0	0	0	0	0	0	0	0	0	0	0	0	0	1	0	0
1264	Cissus microcarpa	Vitaceae	San Luis Potosí	21.6616281	-98.8223232	1978	TEX	J. Alcorn		GBIF	0	0	0	0	0	0	0	0	0	0	0	0	0	0	0	0	0	1	0
1265	Cissus microcarpa	Vitaceae	San Luis Potosí	21.609738	-98.8676	1978	SLPM	J. Alcorn	1747	SLPM	0	0	0	0	0	0	0	0	0	0	0	0	0	0	0	0	0	1	0
1266	Cissus microcarpa	Vitaceae	San Luis Potosí	21.88	-98.94	1971	Tropicos	Richard P. Wunderlin;John D. Dwyer;David L. Spellman;Joseph E. Vaughan	1162	GBIF	0	0	0	0	0	0	0	0	0	0	0	0	0	0	0	0	0	1	0
1267	Cissus verticillata	Vitaceae	Veracruz de Ignacio de la Llave	21.266667	-97.883333	1981	XAL	G. Castillo-Campos; A. Benavides M.		GBIF	0	0	0	0	1	0	0	0	0	0	1	0	0	0	0	0	0	0	0
1288	Cissus verticillata	Vitaceae	San Luis Potosí	21.973284	-98.9195466	1938	TEX	H. LeSueur		GBIF	0	0	0	0	1	0	0	0	0	0	1	0	0	0	0	0	0	0	0
1279	Cissus verticillata	Vitaceae	San Luis Potosí	21.6616281	-98.8223232	1978	TEX	J. Alcorn		GBIF	0	0	0	0	1	0	0	0	0	0	1	0	0	0	0	0	0	0	0
1280	Cissus verticillata	Vitaceae	San Luis Potosí	21.6616281	-98.8223232	1978	TEX	J. Alcorn		GBIF	0	0	0	0	1	0	0	0	0	0	1	0	0	0	0	0	0	0	0
1281	Cissus verticillata	Vitaceae	San Luis Potosí	21.675	-98.825	1978	NY	J. Alcorn		GBIF	0	0	0	0	1	0	0	0	0	0	1	0	0	0	0	0	0	0	0
1282	Cissus verticillata	Vitaceae	San Luis Potosí	21.6113502	-98.864544	1978	TEX	J. Alcorn		GBIF	0	0	0	0	1	0	0	0	0	0	1	0	0	0	0	0	0	0	0
1283	Cissus verticillata	Vitaceae	San Luis Potosí	21.6113502	-98.864544	1979	TEX	J. Alcorn		GBIF	0	0	0	0	1	0	0	0	0	0	1	0	0	0	0	0	0	0	0
1285	Cissus verticillata	Vitaceae	San Luis Potosí	21.6352371	-98.8945448	1979	TEX	J. Alcorn		GBIF	0	0	0	0	1	0	0	0	0	0	1	0	0	0	0	0	0	0	0
1286	Cissus verticillata	Vitaceae	San Luis Potosí	21.6352371	-98.8945448	1979	TEX	J. Alcorn		GBIF	0	0	0	0	1	0	0	0	0	0	1	0	0	0	0	0	0	0	0
1287	Cissus verticillata	Vitaceae	San Luis Potosí	21.641667	-98.908333	1979	NY	J. Alcorn		GBIF	0	0	0	0	1	0	0	0	0	0	1	0	0	0	0	0	0	0	0
1278	Cissus verticillata	Vitaceae	San Luis Potosí	21.66107	-98.821956	1978	SLPM	J. Alcorn	2080	SLPM	0	0	0	0	1	0	0	0	0	0	1	0	0	0	0	0	0	0	0
1284	Cissus verticillata	Vitaceae	San Luis Potosí	21.609738	-98.8676	1978	SLPM	J. Alcorn	1754	SLPM	0	0	0	0	1	0	0	0	0	0	1	0	0	0	0	0	0	0	0
1272	Cissus verticillata	Vitaceae	Veracruz de Ignacio de la Llave	21.344833	-98.269493	1979	TEX	J. Alcorn		GBIF	0	0	0	0	1	0	0	0	0	0	1	0	0	0	0	0	0	0	0
1273	Cissus verticillata	Vitaceae	Veracruz de Ignacio de la Llave	21.344833	-98.269493	1979	TEX	J. Alcorn		GBIF	0	0	0	0	1	0	0	0	0	0	1	0	0	0	0	0	0	0	0
1271	Cissus verticillata	Vitaceae	Veracruz de Ignacio de la Llave	21.65	-98.117	1980	MEXU	J. I. Calzada; M. Ayala R.; J. Alvarado		GBIF	0	0	0	0	1	0	0	0	0	0	1	0	0	0	0	0	0	0	0
1270	Cissus verticillata	Vitaceae	Veracruz de Ignacio de la Llave	21.65	-98.116667	1980	XAL	J.I. Calzada; M.L. Ayala; J.L. Alvarado		GBIF	0	0	0	0	1	0	0	0	0	0	1	0	0	0	0	0	0	0	0
1268	Cissus verticillata	Vitaceae	Veracruz de Ignacio de la Llave	21.266667	-97.883333	1981	XAL	J.L. Tapia M.		GBIF	0	0	0	0	1	0	0	0	0	0	1	0	0	0	0	0	0	0	0
1269	Cissus verticillata	Vitaceae	Veracruz de Ignacio de la Llave	21.266667	-97.883333	1981	XAL	J.L. Tapia M.		GBIF	0	0	0	0	1	0	0	0	0	0	1	0	0	0	0	0	0	0	0
1277	Cissus verticillata	Vitaceae	San Luis Potosí	21.765017	-98.496732	1986	TEX	M. A. Luckow; F. R. Barrie		GBIF	0	0	0	0	1	0	0	0	0	0	1	0	0	0	0	0	0	0	0
1289	Cissus verticillata	Vitaceae	San Luis Potosí	21.7036618	-98.9638547	1946	TEX	M. C. Johnston; C. McMillan		GBIF	0	0	0	0	1	0	0	0	0	0	1	0	0	0	0	0	0	0	0
1275	Cissus verticillata	Vitaceae	Veracruz de Ignacio de la Llave	21.5333	-98.3667	1980	Herb	M. Nee, B. F. Hansen	18391	GBIF	0	0	0	0	1	0	0	0	0	0	1	0	0	0	0	0	0	0	0
1274	Cissus verticillata	Vitaceae	Veracruz de Ignacio de la Llave	21.533333	-98.366667	1980	XAL	M. Nee; B.F. Hansen		GBIF	0	0	0	0	1	0	0	0	0	0	1	0	0	0	0	0	0	0	0
1276	Cissus verticillata	Vitaceae	Veracruz de Ignacio de la Llave	21.533	-98.367	1980	MEXU	M. Nee; Bruce F. Hansen		GBIF	0	0	0	0	1	0	0	0	0	0	1	0	0	0	0	0	0	0	0
1290	Cissus verticillata	Vitaceae	San Luis Potosí	21.98	-99	1940	Tropicos	William C. Leavenworth	202	GBIF	0	0	0	0	1	0	0	0	0	0	1	0	0	0	0	0	0	0	0
1300	Citharexylum berlandieri	Verbenaceae	San Luis Potosí	22.0949508	-98.8926978	2017	SLPM	A. K. Gudiño-Cano	483	SLPM	0	0	0	0	0	0	0	1	0	0	0	0	0	0	0	0	0	0	0
1307	Citharexylum berlandieri	Verbenaceae	San Luis Potosí	22.2266667	-98.9444444	2017	SLPM	A. K. Gudiño-Cano	438	SLPM	0	0	0	0	0	0	0	1	0	0	0	0	0	0	0	0	0	0	0
1301	Citharexylum berlandieri	Verbenaceae	San Luis Potosí	22.094951	-98.892698	2017	SLPM	Ana Karem Gudiño Cano		GBIF	0	0	0	0	0	0	0	1	0	0	0	0	0	0	0	0	0	0	0
1306	Citharexylum berlandieri	Verbenaceae	San Luis Potosí	22.226667	-98.944444	2017	SLPM	Ana Karem Gudiño Cano		GBIF	0	0	0	0	0	0	0	1	0	0	0	0	0	0	0	0	0	0	0
1304	Citharexylum berlandieri	Verbenaceae	San Luis Potosí	22.136987	-98.9286468	2013	SLPM	J. A. de Nova V.	542	SLPM	0	0	0	0	0	0	0	1	0	0	0	0	0	0	0	0	0	0	0
1294	Citharexylum berlandieri	Verbenaceae	San Luis Potosí	21.5592397	-98.8182437	1979	LL	J. Alcorn		GBIF	0	0	0	0	0	0	0	1	0	0	0	0	0	0	0	0	0	0	0
1296	Citharexylum berlandieri	Verbenaceae	San Luis Potosí	21.558333	-98.825	1979	NY	J. Alcorn		GBIF	0	0	0	0	0	0	0	1	0	0	0	0	0	0	0	0	0	0	0
1297	Citharexylum berlandieri	Verbenaceae	San Luis Potosí	21.6125763	-98.8279671	1979	TEX	J. Alcorn		GBIF	0	0	0	0	0	0	0	1	0	0	0	0	0	0	0	0	0	0	0
1299	Citharexylum berlandieri	Verbenaceae	San Luis Potosí	21.625	-98.841667	1979	NY	J. Alcorn		GBIF	0	0	0	0	0	0	0	1	0	0	0	0	0	0	0	0	0	0	0
1311	Citharexylum berlandieri	Verbenaceae	San Luis Potosí	21.9394989	-99.106609	1979	TEX	J. Alcorn		GBIF	0	0	0	0	0	0	0	1	0	0	0	0	0	0	0	0	0	0	0
1295	Citharexylum berlandieri	Verbenaceae	San Luis Potosí	21.554595	-98.82061	1979	SLPM	J. Alcorn	3017	SLPM	0	0	0	0	0	0	0	1	0	0	0	0	0	0	0	0	0	0	0
1298	Citharexylum berlandieri	Verbenaceae	San Luis Potosí	21.612466	-98.828687	1979	SLPM	J. Alcorn	3290	SLPM	0	0	0	0	0	0	0	1	0	0	0	0	0	0	0	0	0	0	0
1302	Citharexylum berlandieri	Verbenaceae	San Luis Potosí	21.973669	-98.9196526	1966	TEX	J. Rzedowski		GBIF	0	0	0	0	0	0	0	1	0	0	0	0	0	0	0	0	0	0	0
1309	Citharexylum berlandieri	Verbenaceae	San Luis Potosí	22.232469	-99.002031	2014	SLPM	J.Fortanelli M.	783	SLPM	0	0	0	0	0	0	0	1	0	0	0	0	0	0	0	0	0	0	0
1291	Citharexylum berlandieri	Verbenaceae	Veracruz de Ignacio de la Llave	21.644167	-98.108611	1979	XAL	J.I. Calzada		GBIF	0	0	0	0	0	0	0	1	0	0	0	0	0	0	0	0	0	0	0
1292	Citharexylum berlandieri	Verbenaceae	Veracruz de Ignacio de la Llave	21.65	-98.116667	1978	XAL	J.I. Calzada; W. Márquez R.		GBIF	0	0	0	0	0	0	0	1	0	0	0	0	0	0	0	0	0	0	0
1303	Citharexylum berlandieri	Verbenaceae	San Luis Potosí	21.974656	-98.921943	1960	SLPM	J.Rzedowski R.	14770	SLPM	0	0	0	0	0	0	0	1	0	0	0	0	0	0	0	0	0	0	0
1305	Citharexylum berlandieri	Verbenaceae	San Luis Potosí	22.136987	-98.928647	2013	SLPM	José Arturo De Nova Vázquez		GBIF	0	0	0	0	0	0	0	1	0	0	0	0	0	0	0	0	0	0	0
1310	Citharexylum berlandieri	Verbenaceae	San Luis Potosí	21.9828253	-99.0099378	1940	LL	Leavenworth		GBIF	0	0	0	0	0	0	0	1	0	0	0	0	0	0	0	0	0	0	0
1312	Citharexylum berlandieri	Verbenaceae	San Luis Potosí	22.1011597	-99.1388423	1981	TEX	P. A. Fryxell; W. R. Anderson		GBIF	0	0	0	0	0	0	0	1	0	0	0	0	0	0	0	0	0	0	0
1308	Citharexylum berlandieri	Verbenaceae	San Luis Potosí	21.98	-99	1940	Tropicos	William C. Leavenworth	232	GBIF	0	0	0	0	0	0	0	1	0	0	0	0	0	0	0	0	0	0	0
1293	Citharexylum berlandieri	Verbenaceae	San Luis Potosí	22.03394	-98.55038	2021	SLPM	Yazmín González Avilés	142	SLPM	0	0	0	0	0	0	0	1	0	0	0	0	0	0	0	0	0	0	0
1313	Citrus aurantiifolia	Rutaceae	San Luis Potosí	21.5436225	-99.05082983	2018	SLPM	C.Heindorf.con Santos.	119	SLPM	1	1	0	0	0	0	0	0	0	1	1	0	0	1	0	0	1	1	0
1315	Citrus limon	Rutaceae	San Luis Potosí	21.5436225	-99.05082983	2018	SLPM	C.Heindorf.con Santos.	120	SLPM	0	0	0	0	0	0	0	0	0	1	0	0	0	0	0	0	0	0	0
1314	Citrus limon	Rutaceae	San Luis Potosí	21.635624	-98.8946298	1970	TEX	J. Alcorn		GBIF	0	0	0	0	0	0	0	0	0	1	0	0	0	0	0	0	0	0	0
1316	Citrus x aurantium	Rutaceae	San Luis Potosí	21.5395108	-99.04178965	2018	SLPM	C.Heindorf.	25	SLPM	0	1	0	1	0	0	0	0	0	1	1	1	0	1	0	1	1	1	0
1317	Citrus x aurantium	Rutaceae	San Luis Potosí	21.5395108	-99.04178965	2019	SLPM	C.Heindorf.con Placido.	138	SLPM	0	1	0	1	0	0	0	0	0	1	1	1	0	1	0	1	1	1	0
1319	Clematis grossa	Ranunculaceae	San Luis Potosí	21.641667	-98.908333	1978	NY	J. Alcorn		GBIF	0	0	0	0	0	0	0	0	0	1	1	0	0	1	0	0	0	0	0
1318	Clematis grossa	Ranunculaceae	San Luis Potosí	21.609738	-98.8676	1978	SLPM	J. Alcorn	2264	SLPM	0	0	0	0	0	0	0	0	0	1	1	0	0	1	0	0	0	0	0
1320	Cleome aculeata	Cleomaceae	San Luis Potosí	22.128864	-98.9031108	2017	SLPM	A. K. Gudiño-Cano	521	SLPM	0	0	0	0	0	0	0	0	0	0	0	0	0	1	0	0	0	0	0
1322	Cleome aculeata	Cleomaceae	San Luis Potosí	21.619591	-98.904384	1978	SLPM	J. Alcorn	1572	SLPM	0	0	0	0	0	0	0	0	0	0	0	0	0	1	0	0	0	0	0
1321	Cleome aculeata	Cleomaceae	San Luis Potosí	22.128864	-98.903111	2017	SLPM	Ana Karem Gudiño Cano		GBIF	0	0	0	0	0	0	0	0	0	0	0	0	0	1	0	0	0	0	0
1323	Cleome aculeata	Cleomaceae	San Luis Potosí	21.6220152	-99.0484394	1977	TEX	J. Alcorn		GBIF	0	0	0	0	0	0	0	0	0	0	0	0	0	1	0	0	0	0	0
1324	Cleome serrata	Cleomaceae	San Luis Potosí	21.652509	-99.037397	1979	SLPM	J. Alcorn	2815	SLPM	0	0	0	0	0	0	0	0	1	0	0	0	0	0	0	0	0	0	0
1327	Cleome serrata	Cleomaceae	San Luis Potosí	21.97	-99.25	1911	Tropicos	C. A. Purpus	5283	GBIF	0	0	0	0	0	0	0	0	1	0	0	0	0	0	0	0	0	0	0
1325	Cleome serrata	Cleomaceae	San Luis Potosí	21.6514639	-99.0390883	1979	TEX	J. Alcorn		GBIF	0	0	0	0	0	0	0	0	1	0	0	0	0	0	0	0	0	0	0
1326	Cleome serrata	Cleomaceae	San Luis Potosí	21.658333	-99.041667	1979	NY	J. Alcorn		GBIF	0	0	0	0	0	0	0	0	1	0	0	0	0	0	0	0	0	0	0
1335	Clerodendrum chinense	Lamiaceae	San Luis Potosí	21.3548	-99.04443	2016	SLPM	O.García, M.Sosa, G.Velázquez.	824	SLPM	0	0	0	0	0	0	0	0	0	0	1	0	0	0	0	0	0	0	0
1328	Clerodendrum chinense	Lamiaceae	Veracruz de Ignacio de la Llave	21.251389	-97.852778	2000	XAL	A. Rincón G.; C.M. Durán-Espinosa		GBIF	0	0	0	0	0	0	0	0	0	0	1	0	0	0	0	0	0	0	0
1329	Clerodendrum chinense	Lamiaceae	Veracruz de Ignacio de la Llave	21.266667	-97.883333	1981	UCAM	G. Castillo-Campos; A. Benavides		GBIF	0	0	0	0	0	0	0	0	0	0	1	0	0	0	0	0	0	0	0
1330	Clerodendrum chinense	Lamiaceae	Veracruz de Ignacio de la Llave	21.266667	-97.883333	1981	XAL	G. Castillo-Campos; A. Benavides M.		GBIF	0	0	0	0	0	0	0	0	0	0	1	0	0	0	0	0	0	0	0
1333	Clerodendrum chinense	Lamiaceae	San Luis Potosí	21.6514639	-99.0390883	1979	TEX	J. Alcorn		GBIF	0	0	0	0	0	0	0	0	0	0	1	0	0	0	0	0	0	0	0
1334	Clerodendrum chinense	Lamiaceae	San Luis Potosí	21.658333	-99.041667	1979	NY	J. Alcorn		GBIF	0	0	0	0	0	0	0	0	0	0	1	0	0	0	0	0	0	0	0
1336	Clerodendrum chinense	Lamiaceae	San Luis Potosí	21.5664675	-99.0774149	1978	TEX	J. Alcorn		GBIF	0	0	0	0	0	0	0	0	0	0	1	0	0	0	0	0	0	0	0
1337	Clerodendrum chinense	Lamiaceae	San Luis Potosí	21.5664675	-99.0774149	1978	TEX	J. Alcorn		GBIF	0	0	0	0	0	0	0	0	0	0	1	0	0	0	0	0	0	0	0
1331	Clerodendrum chinense	Lamiaceae	San Luis Potosí	21.971003	-98.99839	2016	Observations	Yadira Castillo		GBIF	0	0	0	0	0	0	0	0	0	0	1	0	0	0	0	0	0	0	0
1332	Clerodendrum chinense	Lamiaceae	San Luis Potosí	21.652509	-99.037397	1979	SLPM	J. Alcorn	2825	SLPM	0	0	0	0	0	0	0	0	0	0	1	0	0	0	0	0	0	0	0
1342	Clinopodium brownei	Lamiaceae	San Luis Potosí	21.634193	-98.894466	1979	SLPM	J. Alcorn	3130	SLPM	0	1	0	0	0	0	0	1	0	0	0	0	0	1	0	0	1	0	0
1349	Clinopodium brownei	Lamiaceae	San Luis Potosí	21.582781	-98.964548	1978	SLPM	J. Alcorn	2223	SLPM	0	1	0	0	0	0	0	1	0	0	0	0	0	1	0	0	1	0	0
1351	Clinopodium brownei	Lamiaceae	San Luis Potosí	21.608063	-99.001488	1979	SLPM	J. Alcorn	2497	SLPM	0	1	0	0	0	0	0	1	0	0	0	0	0	1	0	0	1	0	0
1353	Clinopodium brownei	Lamiaceae	San Luis Potosí	21.601844	-99.010826	1979	SLPM	J. Alcorn	2879	SLPM	0	1	0	0	0	0	0	1	0	0	0	0	0	1	0	0	1	0	0
1354	Clinopodium brownei	Lamiaceae	San Luis Potosí	21.5664665	-99.0774159	1991	IEB	B. Servín		GBIF	0	1	0	0	0	0	0	1	0	0	0	0	0	1	0	0	1	0	0
1355	Clinopodium brownei	Lamiaceae	San Luis Potosí	21.97	-99.25	1911	Tropicos	C. A. Purpus	5306	GBIF	0	1	0	0	0	0	0	1	0	0	0	0	0	1	0	0	1	0	0
1356	Clinopodium brownei	Lamiaceae	San Luis Potosí	21.97	-99.25	1911	Tropicos	C. A. Purpus	5306	GBIF	0	1	0	0	0	0	0	1	0	0	0	0	0	1	0	0	1	0	0
1357	Clinopodium brownei	Lamiaceae	San Luis Potosí	21.97	-99.25	1911	Tropicos	C. A. Purpus	5306	GBIF	0	1	0	0	0	0	0	1	0	0	0	0	0	1	0	0	1	0	0
1358	Clinopodium brownei	Lamiaceae	San Luis Potosí	21.97	-99.25	1911	Tropicos	C. A. Purpus	5306	GBIF	0	1	0	0	0	0	0	1	0	0	0	0	0	1	0	0	1	0	0
1359	Clinopodium brownei	Lamiaceae	San Luis Potosí	21.97	-99.25	1911	Tropicos	C. A. Purpus	5306	GBIF	0	1	0	0	0	0	0	1	0	0	0	0	0	1	0	0	1	0	0
1360	Clinopodium brownei	Lamiaceae	San Luis Potosí	21.97	-99.25	1911	Tropicos	C. A. Purpus	5306	GBIF	0	1	0	0	0	0	0	1	0	0	0	0	0	1	0	0	1	0	0
1361	Clinopodium brownei	Lamiaceae	San Luis Potosí	22	-99.26666	1905	Tropicos	Edward Palmer	662	GBIF	0	1	0	0	0	0	0	1	0	0	0	0	0	1	0	0	1	0	0
1362	Clinopodium brownei	Lamiaceae	San Luis Potosí	22	-99.26666	1905	Tropicos	Edward Palmer	662	GBIF	0	1	0	0	0	0	0	1	0	0	0	0	0	1	0	0	1	0	0
1363	Clinopodium brownei	Lamiaceae	San Luis Potosí	22	-99.26666	1905	Tropicos	Edward Palmer	662	GBIF	0	1	0	0	0	0	0	1	0	0	0	0	0	1	0	0	1	0	0
1364	Clinopodium brownei	Lamiaceae	San Luis Potosí	22	-99.26666	1905	Tropicos	Edward Palmer	662	GBIF	0	1	0	0	0	0	0	1	0	0	0	0	0	1	0	0	1	0	0
1341	Clinopodium brownei	Lamiaceae	San Luis Potosí	21.6113502	-98.864544	1979	TEX	J. Alcorn		GBIF	0	1	0	0	0	0	0	1	0	0	0	0	0	1	0	0	1	0	0
1343	Clinopodium brownei	Lamiaceae	San Luis Potosí	21.6352371	-98.8945448	1979	TEX	J. Alcorn		GBIF	0	1	0	0	0	0	0	1	0	0	0	0	0	1	0	0	1	0	0
1344	Clinopodium brownei	Lamiaceae	San Luis Potosí	21.6352371	-98.8945448	1979	TEX	J. Alcorn		GBIF	0	1	0	0	0	0	0	1	0	0	0	0	0	1	0	0	1	0	0
1345	Clinopodium brownei	Lamiaceae	San Luis Potosí	21.6049584	-98.8973247	1979	TEX	J. Alcorn		GBIF	0	1	0	0	0	0	0	1	0	0	0	0	0	1	0	0	1	0	0
1346	Clinopodium brownei	Lamiaceae	San Luis Potosí	21.625	-98.925	1979	NY	J. Alcorn		GBIF	0	1	0	0	0	0	0	1	0	0	0	0	0	1	0	0	1	0	0
1347	Clinopodium brownei	Lamiaceae	San Luis Potosí	21.609688	-98.9556681	1978	TEX	J. Alcorn		GBIF	0	1	0	0	0	0	0	1	0	0	0	0	0	1	0	0	1	0	0
1348	Clinopodium brownei	Lamiaceae	San Luis Potosí	21.625	-98.958333	1978	NY	J. Alcorn		GBIF	0	1	0	0	0	0	0	1	0	0	0	0	0	1	0	0	1	0	0
1352	Clinopodium brownei	Lamiaceae	San Luis Potosí	21.6019082	-99.0103894	1979	TEX	J. Alcorn		GBIF	0	1	0	0	0	0	0	1	0	0	0	0	0	1	0	0	1	0	0
1350	Clinopodium brownei	Lamiaceae	San Luis Potosí	21.629562	-98.9854409	1967	TEX	J. S. Wilson		GBIF	0	1	0	0	0	0	0	1	0	0	0	0	0	1	0	0	1	0	0
1340	Clinopodium brownei	Lamiaceae	Veracruz de Ignacio de la Llave	21.35	-98.21666	1858	Tropicos	L.C. Ervendberg	106	GBIF	0	1	0	0	0	0	0	1	0	0	0	0	0	1	0	0	1	0	0
1339	Clinopodium brownei	Lamiaceae	Veracruz de Ignacio de la Llave	21.26667	-98.15	1981	MEXU	M. Nee; A. Lasseigne; George E. Schatz		GBIF	0	1	0	0	0	0	0	1	0	0	0	0	0	1	0	0	1	0	0
1338	Clinopodium brownei	Lamiaceae	Veracruz de Ignacio de la Llave	21.266667	-98.15	1981	XAL	M. Nee; A.A. Lasseigne		GBIF	0	1	0	0	0	0	0	1	0	0	0	0	0	1	0	0	1	0	0
1379	Cnidoscolus multilobus	Euphorbiaceae	San Luis Potosí	22.2261528	-98.9519694	2017	SLPM	A. K. Gudiño-Cano	412	SLPM	0	0	0	0	1	1	0	0	0	0	1	0	1	1	0	0	0	0	0
1375	Cnidoscolus multilobus	Euphorbiaceae	San Luis Potosí	22.226153	-98.951969	2017	IBUG	Ana Karem Gudiño Cano		GBIF	0	0	0	0	1	1	0	0	0	0	1	0	1	1	0	0	0	0	0
1376	Cnidoscolus multilobus	Euphorbiaceae	San Luis Potosí	22.226153	-98.951969	2017	SLPM	Ana Karem Gudiño Cano		GBIF	0	0	0	0	1	1	0	0	0	0	1	0	1	1	0	0	0	0	0
1377	Cnidoscolus multilobus	Euphorbiaceae	San Luis Potosí	22.226153	-98.951969	2017	QMEX	Ana Karem Gudiño Cano		GBIF	0	0	0	0	1	1	0	0	0	0	1	0	1	1	0	0	0	0	0
1378	Cnidoscolus multilobus	Euphorbiaceae	San Luis Potosí	22.226153	-98.951969	2017	HGOM	Ana Karem Gudiño Cano		GBIF	0	0	0	0	1	1	0	0	0	0	1	0	1	1	0	0	0	0	0
1382	Cnidoscolus multilobus	Euphorbiaceae	San Luis Potosí	21.4842445	-98.968247	1977	LL	B. Calvert		GBIF	0	0	0	0	1	1	0	0	0	0	1	0	1	1	0	0	0	0	0
1386	Cnidoscolus multilobus	Euphorbiaceae	San Luis Potosí	21.981944	-99	1943	NY	C. L. Lundell	12244	GBIF	0	0	0	0	1	1	0	0	0	0	1	0	1	1	0	0	0	0	0
1383	Cnidoscolus multilobus	Euphorbiaceae	San Luis Potosí	21.9943	-98.9716	1943	Angiosperms	C. Lundell & A. Lundell	12244	GBIF	0	0	0	0	1	1	0	0	0	0	1	0	1	1	0	0	0	0	0
1387	Cnidoscolus multilobus	Euphorbiaceae	San Luis Potosí	21.981944	-99	1943	LL	Cyrus Longworth Lundell		GBIF	0	0	0	0	1	1	0	0	0	0	1	0	1	1	0	0	0	0	0
1388	Cnidoscolus multilobus	Euphorbiaceae	San Luis Potosí	21.981944	-99	1943	TEX	Cyrus Longworth Lundell;Amelia A. Lundell		GBIF	0	0	0	0	1	1	0	0	0	0	1	0	1	1	0	0	0	0	0
1389	Cnidoscolus multilobus	Euphorbiaceae	San Luis Potosí	21.981944	-99	1943	TEX	Cyrus Longworth Lundell;Amelia A. Lundell		GBIF	0	0	0	0	1	1	0	0	0	0	1	0	1	1	0	0	0	0	0
1381	Cnidoscolus multilobus	Euphorbiaceae	San Luis Potosí	21.933	-98.95833	1969	MEXU	G. Breckon; R. Hildreth; D. Randall		GBIF	0	0	0	0	1	1	0	0	0	0	1	0	1	1	0	0	0	0	0
1368	Cnidoscolus multilobus	Euphorbiaceae	Veracruz de Ignacio de la Llave	21.583333	-98.366667	1976	XAL	G.J. Breckon; M.E. Breckon		GBIF	0	0	0	0	1	1	0	0	0	0	1	0	1	1	0	0	0	0	0
1384	Cnidoscolus multilobus	Euphorbiaceae	San Luis Potosí	21.933333	-98.983333	1969	XAL	G.J. Breckon; R. Hildreth; D. Randall		GBIF	0	0	0	0	1	1	0	0	0	0	1	0	1	1	0	0	0	0	0
1371	Cnidoscolus multilobus	Euphorbiaceae	San Luis Potosí	21.6248665	-98.9029719	1978	TEX	J. Alcorn		GBIF	0	0	0	0	1	1	0	0	0	0	1	0	1	1	0	0	0	0	0
1374	Cnidoscolus multilobus	Euphorbiaceae	San Luis Potosí	22.38115871	-98.94219117	2013	SLPM	J.Fortanelli M.	702	SLPM	0	0	0	0	1	1	0	0	0	0	1	0	1	1	0	0	0	0	0
1367	Cnidoscolus multilobus	Euphorbiaceae	Veracruz de Ignacio de la Llave	21.65	-98.116667	1978	XAL	J.I. Calzada; W. Márquez R.		GBIF	0	0	0	0	1	1	0	0	0	0	1	0	1	1	0	0	0	0	0
1373	Cnidoscolus multilobus	Euphorbiaceae	San Luis Potosí	22.258634	-98.92935	2018	Observations	joshicas90		GBIF	0	0	0	0	1	1	0	0	0	0	1	0	1	1	0	0	0	0	0
1380	Cnidoscolus multilobus	Euphorbiaceae	San Luis Potosí	22.22522	-98.95685	2021	SLPM	L. Hernández	8771	SLPM	0	0	0	0	1	1	0	0	0	0	1	0	1	1	0	0	0	0	0
1369	Cnidoscolus multilobus	Euphorbiaceae	Veracruz de Ignacio de la Llave	21.583333	-98.366667	1983	XAL	M. Nee; K. Taylor		GBIF	0	0	0	0	1	1	0	0	0	0	1	0	1	1	0	0	0	0	0
1372	Cnidoscolus multilobus	Euphorbiaceae	San Luis Potosí	22.165826	-98.910491	2016	Observations	Pedro Nájera Quezada		GBIF	0	0	0	0	1	1	0	0	0	0	1	0	1	1	0	0	0	0	0
1365	Cnidoscolus multilobus	Euphorbiaceae	Veracruz de Ignacio de la Llave	21.4607	-97.7861	1961	Angiosperms	Robert Merill King	4116	GBIF	0	0	0	0	1	1	0	0	0	0	1	0	1	1	0	0	0	0	0
1366	Cnidoscolus multilobus	Euphorbiaceae	San Luis Potosí	21.4607	-97.7861	1961	TEX	Robert Merrill King		GBIF	0	0	0	0	1	1	0	0	0	0	1	0	1	1	0	0	0	0	0
1385	Cnidoscolus multilobus	Euphorbiaceae	San Luis Potosí	21.5984	-98.9858	1961	TEX	Robert Merrill King		GBIF	0	0	0	0	1	1	0	0	0	0	1	0	1	1	0	0	0	0	0
1391	Cnidoscolus multilobus	Euphorbiaceae	San Luis Potosí	21.542814	-99.051129	2021	SLPM	Salinas Rodríguez María Magdalena	786	SLPM	0	0	0	0	1	1	0	0	0	0	1	0	1	1	0	0	0	0	0
1390	Cnidoscolus multilobus	Euphorbiaceae	San Luis Potosí	21.989883	-99.009407	2020	Observations	Salvador Luna Vargas		GBIF	0	0	0	0	1	1	0	0	0	0	1	0	1	1	0	0	0	0	0
1392	Cnidoscolus multilobus	Euphorbiaceae	San Luis Potosí	21.859739	-99.143196	2020	Observations	Salvador Luna Vargas		GBIF	0	0	0	0	1	1	0	0	0	0	1	0	1	1	0	0	0	0	0
1370	Cnidoscolus multilobus	Euphorbiaceae	San Luis Potosí	22.03394	-98.55038	2021	SLPM	Yazmín González Avilés, Enedino Hernández	96	SLPM	0	0	0	0	1	1	0	0	0	0	1	0	1	1	0	0	0	0	0
1394	Cocculus diversifolius	Menispermaceae	San Luis Potosí	21.554595	-98.82061	1979	SLPM	J. Alcorn	3016	SLPM	0	1	0	0	0	0	0	0	0	0	0	0	0	1	0	1	1	0	0
1393	Cocculus diversifolius	Menispermaceae	Veracruz de Ignacio de la Llave	21.358333	-98.275	1978	NY	J. Alcorn		GBIF	0	1	0	0	0	0	0	0	0	0	0	0	0	1	0	1	1	0	0
1400	Coffea arabica	Rubiaceae	San Luis Potosí	21.38026	-99.07437	2016	SLPM	G.Velázquez Aguilar, M.Sosa.	172	SLPM	0	0	0	0	1	0	0	0	0	0	0	0	0	0	0	0	0	0	0
1397	Coffea arabica	Rubiaceae	San Luis Potosí	21.6352366	-99.0259399	1979	TEX	J. Alcorn		GBIF	0	0	0	0	1	0	0	0	0	0	0	0	0	0	0	0	0	0	0
1398	Coffea arabica	Rubiaceae	San Luis Potosí	21.641667	-99.041667	1979	NY	J. Alcorn		GBIF	0	0	0	0	1	0	0	0	0	0	0	0	0	0	0	0	0	0	0
1396	Coffea arabica	Rubiaceae	San Luis Potosí	21.634001	-99.02517	1979	SLPM	J. Alcorn	3057	SLPM	0	0	0	0	1	0	0	0	0	0	0	0	0	0	0	0	0	0	0
1395	Coffea arabica	Rubiaceae	San Luis Potosí	21.616667	-99.016667	1976	XAL	J.I. Calzada		GBIF	0	0	0	0	1	0	0	0	0	0	0	0	0	0	0	0	0	0	0
1399	Coffea arabica	Rubiaceae	San Luis Potosí	21.852798	-99.04277	2020	Observations	Salvador Luna Vargas		GBIF	0	0	0	0	1	0	0	0	0	0	0	0	0	0	0	0	0	0	0
1401	Coffea arabica	Rubiaceae	San Luis Potosí	21.834617	-99.077989	2020	Observations	Salvador Luna Vargas		GBIF	0	0	0	0	1	0	0	0	0	0	0	0	0	0	0	0	0	0	0
1402	Coffea arabica	Rubiaceae	San Luis Potosí	21.82177	-99.082886	2020	Observations	Salvador Luna Vargas		GBIF	0	0	0	0	1	0	0	0	0	0	0	0	0	0	0	0	0	0	0
1403	Coffea arabica	Rubiaceae	San Luis Potosí	21.5333	-99.15	1974	SLPM	Sonia Salas	40	SLPM	0	0	0	0	1	0	0	0	0	0	0	0	0	0	0	0	0	0	0
1407	Colubrina greggii	Rhamnaceae	San Luis Potosí	21.6504065	-98.8638551	1978	TEX	J. Alcorn		GBIF	0	0	0	0	0	0	0	1	0	1	0	0	0	0	0	0	0	0	0
1408	Colubrina greggii	Rhamnaceae	San Luis Potosí	21.6113502	-98.864544	1978	TEX	J. Alcorn		GBIF	0	0	0	0	0	0	0	1	0	1	0	0	0	0	0	0	0	0	0
1409	Colubrina greggii	Rhamnaceae	San Luis Potosí	21.6049584	-98.8973247	1979	TEX	J. Alcorn		GBIF	0	0	0	0	0	0	0	1	0	1	0	0	0	0	0	0	0	0	0
1412	Colubrina greggii	Rhamnaceae	San Luis Potosí	21.6019082	-99.0103894	1979	TEX	J. Alcorn		GBIF	0	0	0	0	0	0	0	1	0	1	0	0	0	0	0	0	0	0	0
1413	Colubrina greggii	Rhamnaceae	San Luis Potosí	21.601844	-99.010826	1979	SLPM	J. Alcorn	2959	SLPM	0	0	0	0	0	0	0	1	0	1	0	0	0	0	0	0	0	0	0
1406	Colubrina greggii	Rhamnaceae	Veracruz de Ignacio de la Llave	21.344833	-98.269493	1979	TEX	J. Alcorn		GBIF	0	0	0	0	0	0	0	1	0	1	0	0	0	0	0	0	0	0	0
1410	Colubrina greggii	Rhamnaceae	San Luis Potosí	21.972781	-98.919439	1956	TEX	J. Rzedowski		GBIF	0	0	0	0	0	0	0	1	0	1	0	0	0	0	0	0	0	0	0
1416	Colubrina greggii	Rhamnaceae	San Luis Potosí	22.115	-99.170831	1956	TEX	J. Rzedowski		GBIF	0	0	0	0	0	0	0	1	0	1	0	0	0	0	0	0	0	0	0
1417	Colubrina greggii	Rhamnaceae	San Luis Potosí	22.115	-99.170831	1956	TEX	J. Rzedowski		GBIF	0	0	0	0	0	0	0	1	0	1	0	0	0	0	0	0	0	0	0
1411	Colubrina greggii	Rhamnaceae	San Luis Potosí	22.000848	-99.002425	1956	SLPM	J. Rzedowski R.	7794	SLPM	0	0	0	0	0	0	0	1	0	1	0	0	0	0	0	0	0	0	0
1404	Colubrina greggii	Rhamnaceae	Veracruz de Ignacio de la Llave	21.65	-98.116667	1978	XAL	J.I. Calzada		GBIF	0	0	0	0	0	0	0	1	0	1	0	0	0	0	0	0	0	0	0
1405	Colubrina greggii	Rhamnaceae	Veracruz de Ignacio de la Llave	21.35306	-98.26194	1979	TEX	Janis B. Alcorn		GBIF	0	0	0	0	0	0	0	1	0	1	0	0	0	0	0	0	0	0	0
1414	Colubrina greggii	Rhamnaceae	San Luis Potosí	21.923609	-99.102658	1982	SLPM	P. A. Fryxell	3779	SLPM	0	0	0	0	0	0	0	1	0	1	0	0	0	0	0	0	0	0	0
1428	Commelina erecta	Commelinaceae	San Luis Potosí	22.128864	-98.9031108	2017	SLPM	A. K. Gudiño-Cano	517	SLPM	0	1	0	0	0	0	0	0	0	0	1	0	1	1	0	0	0	1	0
1439	Commelina erecta	Commelinaceae	San Luis Potosí	22.2266667	-98.9444444	2017	SLPM	A. K. Gudiño-Cano	441	SLPM	0	1	0	0	0	0	0	0	0	0	1	0	1	1	0	0	0	1	0
1444	Commelina erecta	Commelinaceae	San Luis Potosí	22.2261528	-98.9519694	2017	SLPM	A. K. Gudiño-Cano	407	SLPM	0	1	0	0	0	0	0	0	0	0	1	0	1	1	0	0	0	1	0
1429	Commelina erecta	Commelinaceae	San Luis Potosí	22.128864	-98.903111	2017	SLPM	Ana Karem Gudiño Cano		GBIF	0	1	0	0	0	0	0	0	0	0	1	0	1	1	0	0	0	1	0
1438	Commelina erecta	Commelinaceae	San Luis Potosí	22.226667	-98.944444	2017	SLPM	Ana Karem Gudiño Cano		GBIF	0	1	0	0	0	0	0	0	0	0	1	0	1	1	0	0	0	1	0
1440	Commelina erecta	Commelinaceae	San Luis Potosí	22.226153	-98.951969	2017	IBUG	Ana Karem Gudiño Cano		GBIF	0	1	0	0	0	0	0	0	0	0	1	0	1	1	0	0	0	1	0
1441	Commelina erecta	Commelinaceae	San Luis Potosí	22.226153	-98.951969	2017	SLPM	Ana Karem Gudiño Cano		GBIF	0	1	0	0	0	0	0	0	0	0	1	0	1	1	0	0	0	1	0
1442	Commelina erecta	Commelinaceae	San Luis Potosí	22.226153	-98.951969	2017	QMEX	Ana Karem Gudiño Cano		GBIF	0	1	0	0	0	0	0	0	0	0	1	0	1	1	0	0	0	1	0
1443	Commelina erecta	Commelinaceae	San Luis Potosí	22.226153	-98.951969	2017	HGOM	Ana Karem Gudiño Cano		GBIF	0	1	0	0	0	0	0	0	0	0	1	0	1	1	0	0	0	1	0
1435	Commelina erecta	Commelinaceae	San Luis Potosí	22.239444	-98.938055	2017	NO APLICA	Horacio Valdemar Bárcenas Rodríguez		GBIF	0	1	0	0	0	0	0	0	0	0	1	0	1	1	0	0	0	1	0
1437	Commelina erecta	Commelinaceae	San Luis Potosí	22.288889	-98.940583	2017	NO APLICA	Horacio Valdemar Bárcenas Rodríguez		GBIF	0	1	0	0	0	0	0	0	0	0	1	0	1	1	0	0	0	1	0
1445	Commelina erecta	Commelinaceae	San Luis Potosí	22.299167	-98.9525	2017	NO APLICA	Horacio Valdemar Bárcenas Rodríguez		GBIF	0	1	0	0	0	0	0	0	0	0	1	0	1	1	0	0	0	1	0
1449	Commelina erecta	Commelinaceae	San Luis Potosí	21.6019082	-99.0103894	1978	TEX	J. Alcorn		GBIF	0	1	0	0	0	0	0	0	0	0	1	0	1	1	0	0	0	1	0
1424	Commelina erecta	Commelinaceae	Veracruz de Ignacio de la Llave	21.65	-98.117	1979	MEXU	J. I. Calzada		GBIF	0	1	0	0	0	0	0	0	0	0	1	0	1	1	0	0	0	1	0
1422	Commelina erecta	Commelinaceae	Veracruz de Ignacio de la Llave	21.644167	-98.108611	1979	XAL	J.I. Calzada		GBIF	0	1	0	0	0	0	0	0	0	0	1	0	1	1	0	0	0	1	0
1421	Commelina erecta	Commelinaceae	Veracruz de Ignacio de la Llave	21.646667	-98.106667	1979	IEB	J.I. Calzada M.		GBIF	0	1	0	0	0	0	0	0	0	0	1	0	1	1	0	0	0	1	0
1423	Commelina erecta	Commelinaceae	Veracruz de Ignacio de la Llave	21.65	-98.116667	1980	XAL	J.I. Calzada; M.L. Ayala; J.L. Alvarado		GBIF	0	1	0	0	0	0	0	0	0	0	1	0	1	1	0	0	0	1	0
1433	Commelina erecta	Commelinaceae	San Luis Potosí	22.169037	-98.932041	2021	Observations	Luis Stevens		GBIF	0	1	0	0	0	0	0	0	0	0	1	0	1	1	0	0	0	1	0
1425	Commelina erecta	Commelinaceae	Veracruz de Ignacio de la Llave	21.519596	-98.330775	2021	Observations	luz_cruz		GBIF	0	1	0	0	0	0	0	0	0	0	1	0	1	1	0	0	0	1	0
1447	Commelina erecta	Commelinaceae	San Luis Potosí	22.002571	-99.001842	2017	Observations	Móica Aguilar/Obed Godinez		GBIF	0	1	0	0	0	0	0	0	0	0	1	0	1	1	0	0	0	1	0
1432	Commelina erecta	Commelinaceae	San Luis Potosí	22.342534	-98.927078	2016	Observations	Pedro Nájera Quezada		GBIF	0	1	0	0	0	0	0	0	0	0	1	0	1	1	0	0	0	1	0
1434	Commelina erecta	Commelinaceae	San Luis Potosí	21.981487	-98.934707	2018	Observations	PRAC VALLES		GBIF	0	1	0	0	0	0	0	0	0	0	1	0	1	1	0	0	0	1	0
1436	Commelina erecta	Commelinaceae	San Luis Potosí	21.985225	-98.938569	2022	Observations	PRAC VALLES		GBIF	0	1	0	0	0	0	0	0	0	0	1	0	1	1	0	0	0	1	0
1418	Commelina erecta	Commelinaceae	Veracruz de Ignacio de la Llave	21.340392	-97.685451	2000	Plants	R. Puente	1895	GBIF	0	1	0	0	0	0	0	0	0	0	1	0	1	1	0	0	0	1	0
1419	Commelina erecta	Commelinaceae	Veracruz de Ignacio de la Llave	21.340392	-97.685451	2000	Plants	R. Puente	1898	GBIF	0	1	0	0	0	0	0	0	0	0	1	0	1	1	0	0	0	1	0
1420	Commelina erecta	Commelinaceae	Veracruz de Ignacio de la Llave	21.342778	-97.7	2000	US	R. Puente	1898	GBIF	0	1	0	0	0	0	0	0	0	0	1	0	1	1	0	0	0	1	0
1446	Commelina erecta	Commelinaceae	San Luis Potosí	21.993719	-98.999916	2022	Observations	Salvador Luna Vargas		GBIF	0	1	0	0	0	0	0	0	0	0	1	0	1	1	0	0	0	1	0
1448	Commelina erecta	Commelinaceae	San Luis Potosí	21.988195	-99.008891	2020	Observations	Salvador Luna Vargas		GBIF	0	1	0	0	0	0	0	0	0	0	1	0	1	1	0	0	0	1	0
1426	Commelina erecta	Commelinaceae	San Luis Potosí	22.0612	-98.5707	2021	SLPM	Y. González A.	149	SLPM	0	1	0	0	0	0	0	0	0	0	1	0	1	1	0	0	0	1	0
1430	Commelina erecta	Commelinaceae	San Luis Potosí	21.974722	-98.921944	2016	Observations	Yadira Castillo		GBIF	0	1	0	0	0	0	0	0	0	0	1	0	1	1	0	0	0	1	0
1431	Commelina erecta	Commelinaceae	San Luis Potosí	21.974722	-98.921944	2016	Observations	Yadira Castillo		GBIF	0	1	0	0	0	0	0	0	0	0	1	0	1	1	0	0	0	1	0
1427	Commelina erecta	Commelinaceae	San Luis Potosí	22.06121	-98.57072	2021	SLPM	Yazmín González Avilés	149	SLPM	0	1	0	0	0	0	0	0	0	0	1	0	1	1	0	0	0	1	0
1462	Corchorus siliquosus	Malvaceae	San Luis Potosí	21.981026	-99.000188	1985	Plants	B. Bartholomew; L. R. Landrum, H. W. Li, T. S. Ying	3515	GBIF	1	1	0	0	1	0	0	0	1	0	1	0	1	1	0	0	1	0	0
1456	Corchorus siliquosus	Malvaceae	San Luis Potosí	21.6352371	-98.8945448	1979	TEX	J. Alcorn		GBIF	1	1	0	0	1	0	0	0	1	0	1	0	1	1	0	0	1	0	0
1457	Corchorus siliquosus	Malvaceae	San Luis Potosí	21.6199577	-98.9028869	1978	TEX	J. Alcorn		GBIF	1	1	0	0	1	0	0	0	1	0	1	0	1	1	0	0	1	0	0
1459	Corchorus siliquosus	Malvaceae	San Luis Potosí	21.625	-98.908333	1978	NY	J. Alcorn		GBIF	1	1	0	0	1	0	0	0	1	0	1	0	1	1	0	0	1	0	0
1452	Corchorus siliquosus	Malvaceae	Veracruz de Ignacio de la Llave	21.65	-98.116667	1978	XAL	J.I. Calzada; W. Márquez R.		GBIF	1	1	0	0	1	0	0	0	1	0	1	0	1	1	0	0	1	0	0
1451	Corchorus siliquosus	Malvaceae	Veracruz de Ignacio de la Llave	21.65	-98.11666	1978	Tropicos	Juan Ismael Calzada	4568	GBIF	1	1	0	0	1	0	0	0	1	0	1	0	1	1	0	0	1	0	0
1455	Corchorus siliquosus	Malvaceae	Veracruz de Ignacio de la Llave	21.349722	-98.325833	1972	ENCB	Krapov.; Cristóbal		GBIF	1	1	0	0	1	0	0	0	1	0	1	0	1	1	0	0	1	0	0
1461	Corchorus siliquosus	Malvaceae	San Luis Potosí	21.7036618	-98.9638547	1946	TEX	L. I. Davis		GBIF	1	1	0	0	1	0	0	0	1	0	1	0	1	1	0	0	1	0	0
1453	Corchorus siliquosus	Malvaceae	Veracruz de Ignacio de la Llave	21.345	-98.226111	1858	GH	L.C. Ervendberg		GBIF	1	1	0	0	1	0	0	0	1	0	1	0	1	1	0	0	1	0	0
1450	Corchorus siliquosus	Malvaceae	Veracruz de Ignacio de la Llave	21.25	-97.733333	1981	XAL	M. Nee		GBIF	1	1	0	0	1	0	0	0	1	0	1	0	1	1	0	0	1	0	0
1454	Corchorus siliquosus	Malvaceae	Veracruz de Ignacio de la Llave	21.345	-98.226111	1976	XAL	Not available		GBIF	1	1	0	0	1	0	0	0	1	0	1	0	1	1	0	0	1	0	0
1460	Corchorus siliquosus	Malvaceae	San Luis Potosí	21.986004	-98.954811	2023	Observations	PRAC VALLES		GBIF	1	1	0	0	1	0	0	0	1	0	1	0	1	1	0	0	1	0	0
1463	Corchorus siliquosus	Malvaceae	San Luis Potosí	21.621667	-99.037778	1959	ENCB	Rzedowski		GBIF	1	1	0	0	1	0	0	0	1	0	1	0	1	1	0	0	1	0	0
1458	Corchorus siliquosus	Malvaceae	San Luis Potosí	21.619591	-98.904384	1978	SLPM	J. Alcorn	1576	SLPM	1	1	0	0	1	0	0	0	1	0	1	0	1	1	0	0	1	0	0
1468	Cordia alliodora	Boraginaceae	San Luis Potosí	21.634193	-98.894466	1979	SLPM	J. Alcorn	2514	SLPM	0	0	0	0	0	0	0	0	1	0	0	0	0	0	0	0	0	0	0
1471	Cordia alliodora	Boraginaceae	San Luis Potosí	21.624897	-99.019738	1959	SLPM	J. Rzedowski R.	9882	SLPM	0	0	0	0	0	0	0	0	1	0	0	0	0	0	0	0	0	0	0
1464	Cordia alliodora	Boraginaceae	San Luis Potosí	22.06121	-98.57072	2021	SLPM	Yazmín González Avilés	76	SLPM	0	0	0	0	0	0	0	0	1	0	0	0	0	0	0	0	0	0	0
1475	Cordia alliodora	Boraginaceae	San Luis Potosí	21.961924	-99.114093	1998	CHAP	B. Santiago H.		GBIF	0	0	0	0	0	0	0	0	1	0	0	0	0	0	0	0	0	0	0
1465	Cordia alliodora	Boraginaceae	San Luis Potosí	21.6113502	-98.864544	1978	TEX	J. Alcorn		GBIF	0	0	0	0	0	0	0	0	1	0	0	0	0	0	0	0	0	0	0
1469	Cordia alliodora	Boraginaceae	San Luis Potosí	21.6352371	-98.8945448	1979	LL	J. Alcorn		GBIF	0	0	0	0	0	0	0	0	1	0	0	0	0	0	0	0	0	0	0
1470	Cordia alliodora	Boraginaceae	San Luis Potosí	21.6019082	-99.0103894	1978	TEX	J. Alcorn		GBIF	0	0	0	0	0	0	0	0	1	0	0	0	0	0	0	0	0	0	0
1474	Cordia alliodora	Boraginaceae	San Luis Potosí	21.621111	-99.021111	1959	ENCB	J. Rzedowski		GBIF	0	0	0	0	0	0	0	0	1	0	0	0	0	0	0	0	0	0	0
1466	Cordia alliodora	Boraginaceae	San Luis Potosí	21.634444	-98.894167	1978	MEXU	Janis B. Alcorn		GBIF	0	0	0	0	0	0	0	0	1	0	0	0	0	0	0	0	0	0	0
1467	Cordia alliodora	Boraginaceae	San Luis Potosí	21.634444	-98.894167	1979	MEXU	Janis B. Alcorn		GBIF	0	0	0	0	0	0	0	0	1	0	0	0	0	0	0	0	0	0	0
1472	Cordia alliodora	Boraginaceae	San Luis Potosí	21.62155	-99.01984		Tropicos	Jerzy Rzedowski	9882	GBIF	0	0	0	0	0	0	0	0	1	0	0	0	0	0	0	0	0	0	0
1473	Cordia alliodora	Boraginaceae	San Luis Potosí	21.62155	-99.01984		Tropicos	Jerzy Rzedowski	9882	GBIF	0	0	0	0	0	0	0	0	1	0	0	0	0	0	0	0	0	0	0
1476	Coriandrum sativum	Apiaceae	San Luis Potosí	21.983826	-98.940047	2020	Observations	PRAC VALLES		GBIF	0	0	0	0	0	0	0	0	0	0	0	0	0	1	0	0	0	0	0
1477	Coriandrum sativum	Apiaceae	San Luis Potosí	21.868945	-99.13991	2021	Observations	Salvador Luna Vargas		GBIF	0	0	0	0	0	0	0	0	0	0	0	0	0	1	0	0	0	0	0
1480	Costus pulverulentus	Costaceae	San Luis Potosí	21.608333	-99.025	1979	NY	J. Alcorn		GBIF	0	1	0	0	0	0	0	0	0	0	1	0	1	1	0	0	0	0	0
1482	Costus pulverulentus	Costaceae	San Luis Potosí	21.6216292	-99.0483514	1977	TEX	J. Alcorn		GBIF	0	1	0	0	0	0	0	0	0	0	1	0	1	1	0	0	0	0	0
1481	Costus pulverulentus	Costaceae	San Luis Potosí	21.5316334	-99.04813167	2018	SLPM	C.Heindorf.	2	SLPM	0	1	0	0	0	0	0	0	0	0	1	0	1	1	0	0	0	0	0
1478	Costus pulverulentus	Costaceae	San Luis Potosí	21.634193	-98.894466	1978	SLPM	J. Alcorn	1692	SLPM	0	1	0	0	0	0	0	0	0	0	1	0	1	1	0	0	0	0	0
1479	Costus pulverulentus	Costaceae	San Luis Potosí	22.271935	-98.94164405	2013	SLPM	Pedro Castillo Lara & J. A de Nova	904	SLPM	0	1	0	0	0	0	0	0	0	0	1	0	1	1	0	0	0	0	0
1485	Crateva tapia	Capparaceae	Veracruz de Ignacio de la Llave	21.2125	-97.82306	2000	MEXU	A. Rincó G.		GBIF	0	0	0	0	0	0	0	0	0	0	1	0	0	0	1	0	0	0	0
1483	Crateva tapia	Capparaceae	Veracruz de Ignacio de la Llave	21.2125	-97.823055	2000	XAL	A. Rincón G.; C.M. Durán-Espinosa		GBIF	0	0	0	0	0	0	0	0	0	0	1	0	0	0	1	0	0	0	0
1484	Crateva tapia	Capparaceae	Veracruz de Ignacio de la Llave	21.2125	-97.823056	2000	CICY	A. Rincón G.; C.M. Durán-Espinosa		GBIF	0	0	0	0	0	0	0	0	0	0	1	0	0	0	1	0	0	0	0
1494	Crateva tapia	Capparaceae	San Luis Potosí	21.810118	-98.997984	2021	Observations	Alejandro Aguilar Fernández		GBIF	0	0	0	0	0	0	0	0	0	0	1	0	0	0	1	0	0	0	0
1496	Crateva tapia	Capparaceae	San Luis Potosí	21.838837	-99.033889	2019	Observations	emmanuelocejo		GBIF	0	0	0	0	0	0	0	0	0	0	1	0	0	0	1	0	0	0	0
1488	Crateva tapia	Capparaceae	Veracruz de Ignacio de la Llave	21.338611	-98.241667	1971	XAL	F. Chiang C.		GBIF	0	0	0	0	0	0	0	0	0	0	1	0	0	0	1	0	0	0	0
1491	Crateva tapia	Capparaceae	San Luis Potosí	21.635624	-98.8946298	1979	LL	J. Alcorn		GBIF	0	0	0	0	0	0	0	0	0	0	1	0	0	0	1	0	0	0	0
1492	Crateva tapia	Capparaceae	San Luis Potosí	21.641667	-98.908333	1979	NY	J. Alcorn		GBIF	0	0	0	0	0	0	0	0	0	0	1	0	0	0	1	0	0	0	0
1493	Crateva tapia	Capparaceae	San Luis Potosí	21.8503324	-98.9393756	1979	TEX	J. Alcorn		GBIF	0	0	0	0	0	0	0	0	0	0	1	0	0	0	1	0	0	0	0
1495	Crateva tapia	Capparaceae	San Luis Potosí	21.6356226	-99.0260279	1979	TEX	J. Alcorn		GBIF	0	0	0	0	0	0	0	0	0	0	1	0	0	0	1	0	0	0	0
1497	Crateva tapia	Capparaceae	San Luis Potosí	21.641667	-99.041667	1979	NY	J. Alcorn		GBIF	0	0	0	0	0	0	0	0	0	0	1	0	0	0	1	0	0	0	0
1489	Crateva tapia	Capparaceae	San Luis Potosí	21.651389	-98.894444	1979	MEXU	Janis B. Alcorn		GBIF	0	0	0	0	0	0	0	0	0	0	1	0	0	0	1	0	0	0	0
1486	Crateva tapia	Capparaceae	Veracruz de Ignacio de la Llave	21.276342	-97.950569	2021	Observations	victor rodriguez		GBIF	0	0	0	0	0	0	0	0	0	0	1	0	0	0	1	0	0	0	0
1490	Crateva tapia	Capparaceae	San Luis Potosí	21.634193	-98.894466	1979	SLPM	J. Alcorn	3128	SLPM	0	0	0	0	0	0	0	0	0	0	1	0	0	0	1	0	0	0	0
1507	Crescentia alata	Bignoniaceae	San Luis Potosí	21.950461	-99.037136	2017	Observations	Alejandro Aguilar Fernández		GBIF	0	0	0	0	1	0	0	0	0	0	0	0	0	0	0	0	1	0	0
1501	Crescentia alata	Bignoniaceae	San Luis Potosí	21.959013	-98.993899	2022	Observations	Andrea Martínez Carranza		GBIF	0	0	0	0	1	0	0	0	0	0	0	0	0	0	0	0	1	0	0
1514	Crescentia alata	Bignoniaceae	San Luis Potosí	21.97	-99.25	1892	Tropicos	Cyrus G. Pringle	5293	GBIF	0	0	0	0	1	0	0	0	0	0	0	0	0	0	0	0	1	0	0
1508	Crescentia alata	Bignoniaceae	San Luis Potosí	21.838495	-99.037361	2020	Observations	emmanuelocejo		GBIF	0	0	0	0	1	0	0	0	0	0	0	0	0	0	0	0	1	0	0
1503	Crescentia alata	Bignoniaceae	San Luis Potosí	22.2	-99	1947	US	F. R. Fosberg	29445	GBIF	0	0	0	0	1	0	0	0	0	0	0	0	0	0	0	0	1	0	0
1499	Crescentia alata	Bignoniaceae	San Luis Potosí	22.21	-98.98	1947	Tropicos	F. R. Fosberg	29445	GBIF	0	0	0	0	1	0	0	0	0	0	0	0	0	0	0	0	1	0	0
1500	Crescentia alata	Bignoniaceae	San Luis Potosí	22.21	-98.98	1947	Tropicos	F. R. Fosberg	29445	GBIF	0	0	0	0	1	0	0	0	0	0	0	0	0	0	0	0	1	0	0
1502	Crescentia alata	Bignoniaceae	San Luis Potosí	22.2	-99	1947	US	F. R. Fosberg	29445	GBIF	0	0	0	0	1	0	0	0	0	0	0	0	0	0	0	0	1	0	0
1505	Crescentia alata	Bignoniaceae	San Luis Potosí	21.949438	-99.021759	2021	Observations	Gabriela López Murillo		GBIF	0	0	0	0	1	0	0	0	0	0	0	0	0	0	0	0	1	0	0
1498	Crescentia alata	Bignoniaceae	San Luis Potosí	21.6352371	-98.8945448	1978	TEX	J. Alcorn		GBIF	0	0	0	0	1	0	0	0	0	0	0	0	0	0	0	0	1	0	0
1511	Crescentia alata	Bignoniaceae	San Luis Potosí	21.9391149	-99.106501	1979	TEX	J. Alcorn		GBIF	0	0	0	0	1	0	0	0	0	0	0	0	0	0	0	0	1	0	0
1513	Crescentia alata	Bignoniaceae	San Luis Potosí	21.941667	-99.108333	1979	NY	J. Alcorn		GBIF	0	0	0	0	1	0	0	0	0	0	0	0	0	0	0	0	1	0	0
1512	Crescentia alata	Bignoniaceae	San Luis Potosí	21.938879	-99.108198	1979	SLPM	J. Alcorn	3210	SLPM	0	0	0	0	1	0	0	0	0	0	0	0	0	0	0	0	1	0	0
1504	Crescentia alata	Bignoniaceae	San Luis Potosí	22.39356348	-99.01124997	2013	SLPM	J.Fortanelli M.	672	SLPM	0	0	0	0	1	0	0	0	0	0	0	0	0	0	0	0	1	0	0
1506	Crescentia alata	Bignoniaceae	San Luis Potosí	21.950206	-99.037073	2016	Observations	Móica Aguilar/Obed Godinez		GBIF	0	0	0	0	1	0	0	0	0	0	0	0	0	0	0	0	1	0	0
1509	Crescentia alata	Bignoniaceae	San Luis Potosí	21.873084	-99.072528	2020	Observations	Salvador Luna Vargas		GBIF	0	0	0	0	1	0	0	0	0	0	0	0	0	0	0	0	1	0	0
1510	Crescentia alata	Bignoniaceae	San Luis Potosí	21.882777	-99.075277	2020	Observations	Salvador Luna Vargas		GBIF	0	0	0	0	1	0	0	0	0	0	0	0	0	0	0	0	1	0	0
1515	Critonia morifolia	Asteraceae	Veracruz de Ignacio de la Llave	21.236111	-97.888889	2000	UCAM	A. Rincón G.; C.M. Durán-Espinosa		GBIF	0	1	0	0	0	0	0	0	0	0	0	0	1	1	0	0	0	0	0
1517	Critonia morifolia	Asteraceae	Veracruz de Ignacio de la Llave	21.23611	-97.88889	2000	MEXU	A. Rincón G.; C.M. Durán-Espinosa		GBIF	0	1	0	0	0	0	0	0	0	0	0	0	1	1	0	0	0	0	0
1516	Critonia morifolia	Asteraceae	Veracruz de Ignacio de la Llave	21.236111	-97.888889	2000	CICY	A. Rincón G.; C.M. Durán-Espinosa		GBIF	0	1	0	0	0	0	0	0	0	0	0	0	1	1	0	0	0	0	0
1530	Critonia morifolia	Asteraceae	San Luis Potosí	21.486043	-99.043435	2024	Observations	Alejandro Aguilar Fernández		GBIF	0	1	0	0	0	0	0	0	0	0	0	0	1	1	0	0	0	0	0
1526	Critonia morifolia	Asteraceae	San Luis Potosí	21.6352371	-98.8945448	1979	TEX	J. Alcorn		GBIF	0	1	0	0	0	0	0	0	0	0	0	0	1	1	0	0	0	0	0
1528	Critonia morifolia	Asteraceae	San Luis Potosí	21.625	-98.908333	1979	NY	J. Alcorn		GBIF	0	1	0	0	0	0	0	0	0	0	0	0	1	1	0	0	0	0	0
1531	Critonia morifolia	Asteraceae	San Luis Potosí	21.5213536	-99.0528901	1979	TEX	J. Alcorn		GBIF	0	1	0	0	0	0	0	0	0	0	0	0	1	1	0	0	0	0	0
1519	Critonia morifolia	Asteraceae	Veracruz de Ignacio de la Llave	21.353056	-98.261944	1978	TEX	J. Alcorn		GBIF	0	1	0	0	0	0	0	0	0	0	0	0	1	1	0	0	0	0	0
1529	Critonia morifolia	Asteraceae	San Luis Potosí	21.7546346	-98.9545217	1967	TEX	J. S. Wilson		GBIF	0	1	0	0	0	0	0	0	0	0	0	0	1	1	0	0	0	0	0
1518	Critonia morifolia	Asteraceae	Veracruz de Ignacio de la Llave	21.35306	-98.26194	1978	TEX	Janis B. Alcorn		GBIF	0	1	0	0	0	0	0	0	0	0	0	0	1	1	0	0	0	0	0
1532	Critonia morifolia	Asteraceae	San Luis Potosí	21.596194	-99.095667	2010	FESI	L.R.V.		GBIF	0	1	0	0	0	0	0	0	0	0	0	0	1	1	0	0	0	0	0
1533	Critonia morifolia	Asteraceae	San Luis Potosí	21.596194	-99.095667	2010	IZTA	L.R.V.		GBIF	0	1	0	0	0	0	0	0	0	0	0	0	1	1	0	0	0	0	0
1524	Critonia morifolia	Asteraceae	Veracruz de Ignacio de la Llave	21.5333	-98.3667	1980	Herb	M. Nee, B. F. Hansen	18394	GBIF	0	1	0	0	0	0	0	0	0	0	0	0	1	1	0	0	0	0	0
1520	Critonia morifolia	Asteraceae	Veracruz de Ignacio de la Llave	21.533333	-98.366667	1980	XAL	M. Nee; B.F. Hansen		GBIF	0	1	0	0	0	0	0	0	0	0	0	0	1	1	0	0	0	0	0
1525	Critonia morifolia	Asteraceae	Veracruz de Ignacio de la Llave	21.533	-98.367	1980	MEXU	M. Nee; Bruce F. Hansen		GBIF	0	1	0	0	0	0	0	0	0	0	0	0	1	1	0	0	0	0	0
1521	Critonia morifolia	Asteraceae	Veracruz de Ignacio de la Llave	21.583333	-98.366667	1983	XAL	M. Nee; K. Taylor		GBIF	0	1	0	0	0	0	0	0	0	0	0	0	1	1	0	0	0	0	0
1522	Critonia morifolia	Asteraceae	Veracruz de Ignacio de la Llave	21.583333	-98.366667	1983	TEX	M. Nee; K. Taylor		GBIF	0	1	0	0	0	0	0	0	0	0	0	0	1	1	0	0	0	0	0
1523	Critonia morifolia	Asteraceae	Veracruz de Ignacio de la Llave	21.58333	-98.36667	1983	TEX	Michael Nee;K. Taylor		GBIF	0	1	0	0	0	0	0	0	0	0	0	0	1	1	0	0	0	0	0
1527	Critonia morifolia	Asteraceae	San Luis Potosí	21.619591	-98.904384	1979	SLPM	J. Alcorn	2744	SLPM	0	1	0	0	0	0	0	0	0	0	0	0	1	1	0	0	0	0	0
1535	Critonia quadrangularis	Asteraceae	Veracruz de Ignacio de la Llave	21.21667	-97.74167	1990		A. C. Sanders	9529	GBIF	0	1	0	0	0	0	0	1	0	0	0	0	1	0	0	0	0	1	0
1534	Critonia quadrangularis	Asteraceae	Veracruz de Ignacio de la Llave	21.216667	-97.741667	1990	Herb	Collector(s): Andrew C. Sanders	9529	GBIF	0	1	0	0	0	0	0	1	0	0	0	0	1	0	0	0	0	1	0
1536	Critonia quadrangularis	Asteraceae	Veracruz de Ignacio de la Llave	21.386111	-98.148611	1976	XAL	F. Ventura A.		GBIF	0	1	0	0	0	0	0	1	0	0	0	0	1	0	0	0	0	1	0
1539	Critonia quadrangularis	Asteraceae	San Luis Potosí	21.6352371	-98.8945448	1979	TEX	J. Alcorn		GBIF	0	1	0	0	0	0	0	1	0	0	0	0	1	0	0	0	0	1	0
1540	Critonia quadrangularis	Asteraceae	San Luis Potosí	21.6352371	-98.8945448	1983	TEX	J. Alcorn		GBIF	0	1	0	0	0	0	0	1	0	0	0	0	1	0	0	0	0	1	0
1541	Critonia quadrangularis	Asteraceae	San Luis Potosí	21.6199577	-98.9028869	1979	TEX	J. Alcorn		GBIF	0	1	0	0	0	0	0	1	0	0	0	0	1	0	0	0	0	1	0
1542	Critonia quadrangularis	Asteraceae	San Luis Potosí	21.641667	-98.908333	1979	NY	J. Alcorn		GBIF	0	1	0	0	0	0	0	1	0	0	0	0	1	0	0	0	0	1	0
1537	Critonia quadrangularis	Asteraceae	Veracruz de Ignacio de la Llave	21.350642	-98.225704	1831	YU	Jean L. Berlandier	731	GBIF	0	1	0	0	0	0	0	1	0	0	0	0	1	0	0	0	0	1	0
1538	Critonia quadrangularis	Asteraceae	San Luis Potosí	21.634193	-98.894466	1979	SLPM	J. Alcorn	2465	SLPM	0	1	0	0	0	0	0	1	0	0	0	0	1	0	0	0	0	1	0
1543	Critonia quadrangularis	Asteraceae	San Luis Potosí	22.000848	-99.002425	1956	SLPM	J. Rzedowski R.	7040	SLPM	0	1	0	0	0	0	0	1	0	0	0	0	1	0	0	0	0	1	0
1566	Crossopetalum uragoga	Celastraceae	San Luis Potosí	22.2261528	-98.9519694	2017	SLPM	A. K. Gudiño-Cano	416	SLPM	0	0	0	0	0	0	0	0	1	0	1	0	1	1	0	0	0	1	0
1562	Crossopetalum uragoga	Celastraceae	San Luis Potosí	22.226153	-98.951969	2017	IBUG	Ana Karem Gudiño Cano		GBIF	0	0	0	0	0	0	0	0	1	0	1	0	1	1	0	0	0	1	0
1563	Crossopetalum uragoga	Celastraceae	San Luis Potosí	22.226153	-98.951969	2017	QMEX	Ana Karem Gudiño Cano		GBIF	0	0	0	0	0	0	0	0	1	0	1	0	1	1	0	0	0	1	0
1564	Crossopetalum uragoga	Celastraceae	San Luis Potosí	22.226153	-98.951969	2017	SLPM	Ana Karem Gudiño Cano		GBIF	0	0	0	0	0	0	0	0	1	0	1	0	1	1	0	0	0	1	0
1565	Crossopetalum uragoga	Celastraceae	San Luis Potosí	22.226153	-98.951969	2017	HGOM	Ana Karem Gudiño Cano		GBIF	0	0	0	0	0	0	0	0	1	0	1	0	1	1	0	0	0	1	0
1568	Crossopetalum uragoga	Celastraceae	San Luis Potosí	22.201544	-98.982567	1937	LL	C. L. Lundell		GBIF	0	0	0	0	0	0	0	0	1	0	1	0	1	1	0	0	0	1	0
1567	Crossopetalum uragoga	Celastraceae	San Luis Potosí	22.231	-98.957	2020	SLPM	E.Carranza	8014	SLPM	0	0	0	0	0	0	0	0	1	0	1	0	1	1	0	0	0	1	0
1560	Crossopetalum uragoga	Celastraceae	San Luis Potosí	22.1219	-98.9403	2022	US	G. W. Stull, J. Wen, M. R. Pace & A. Quintanar-Castillo	422	GBIF	0	0	0	0	0	0	0	0	1	0	1	0	1	1	0	0	0	1	0
1556	Crossopetalum uragoga	Celastraceae	San Luis Potosí	21.6199577	-98.9028869	1978	TEX	J. Alcorn		GBIF	0	0	0	0	0	0	0	0	1	0	1	0	1	1	0	0	0	1	0
1549	Crossopetalum uragoga	Celastraceae	Veracruz de Ignacio de la Llave	21.35306	-98.26194	1977	SLPM	J. Alcorn	1441	SLPM	0	0	0	0	0	0	0	0	1	0	1	0	1	1	0	0	0	1	0
1550	Crossopetalum uragoga	Celastraceae	Veracruz de Ignacio de la Llave	21.35306	-98.26194	1979	SLPM	J. Alcorn	2676	SLPM	0	0	0	0	0	0	0	0	1	0	1	0	1	1	0	0	0	1	0
1554	Crossopetalum uragoga	Celastraceae	Veracruz de Ignacio de la Llave	21.344833	-98.269493	1977	TEX	J. Alcorn		GBIF	0	0	0	0	0	0	0	0	1	0	1	0	1	1	0	0	0	1	0
1555	Crossopetalum uragoga	Celastraceae	Veracruz de Ignacio de la Llave	21.344833	-98.269493	1979	LL	J. Alcorn		GBIF	0	0	0	0	0	0	0	0	1	0	1	0	1	1	0	0	0	1	0
1546	Crossopetalum uragoga	Celastraceae	Veracruz de Ignacio de la Llave	21.65	-98.117	1980	MEXU	J. I. Calzada; M. Ayala R.; J. Alvarado		GBIF	0	0	0	0	0	0	0	0	1	0	1	0	1	1	0	0	0	1	0
1553	Crossopetalum uragoga	Celastraceae	Veracruz de Ignacio de la Llave	21.333333	-98.266667	1979	XAL	J.B. Alcorn		GBIF	0	0	0	0	0	0	0	0	1	0	1	0	1	1	0	0	0	1	0
1547	Crossopetalum uragoga	Celastraceae	Veracruz de Ignacio de la Llave	21.658333	-98.125	1980	IEB	J.I. Calzada M.; et al.		GBIF	0	0	0	0	0	0	0	0	1	0	1	0	1	1	0	0	0	1	0
1544	Crossopetalum uragoga	Celastraceae	Veracruz de Ignacio de la Llave	21.65	-98.116667	1980	XAL	J.I. Calzada; M.L. Ayala; J.L. Alvarado		GBIF	0	0	0	0	0	0	0	0	1	0	1	0	1	1	0	0	0	1	0
1545	Crossopetalum uragoga	Celastraceae	Veracruz de Ignacio de la Llave	21.65	-98.116667	1978	XAL	J.I. Calzada; W. Márquez R.		GBIF	0	0	0	0	0	0	0	0	1	0	1	0	1	1	0	0	0	1	0
1551	Crossopetalum uragoga	Celastraceae	Veracruz de Ignacio de la Llave	21.35306	-98.26194	1979	LL	Janis B. Alcorn		GBIF	0	0	0	0	0	0	0	0	1	0	1	0	1	1	0	0	0	1	0
1552	Crossopetalum uragoga	Celastraceae	Veracruz de Ignacio de la Llave	21.35306	-98.26194	1977	TEX	Janis B. Alcorn		GBIF	0	0	0	0	0	0	0	0	1	0	1	0	1	1	0	0	0	1	0
1548	Crossopetalum uragoga	Celastraceae	Veracruz de Ignacio de la Llave	21.383333	-98.216667	1858	GH	L.C. Ervendberg		GBIF	0	0	0	0	0	0	0	0	1	0	1	0	1	1	0	0	0	1	0
1561	Crossopetalum uragoga	Celastraceae	San Luis Potosí	21.991639	-98.941048	2020	Observations	PRAC VALLES		GBIF	0	0	0	0	0	0	0	0	1	0	1	0	1	1	0	0	0	1	0
1557	Crossopetalum uragoga	Celastraceae	San Luis Potosí	21.967778	-98.915278	1966	ENCB	Rzedowski		GBIF	0	0	0	0	0	0	0	0	1	0	1	0	1	1	0	0	0	1	0
1558	Crossopetalum uragoga	Celastraceae	San Luis Potosí	21.843111	-98.938747	1940	LL	T. C. Frye; E. M. Frye		GBIF	0	0	0	0	0	0	0	0	1	0	1	0	1	1	0	0	0	1	0
1559	Crossopetalum uragoga	Celastraceae	San Luis Potosí	21.849439	-98.939169	1939	LL	V. H. Chase		GBIF	0	0	0	0	0	0	0	0	1	0	1	0	1	1	0	0	0	1	0
1569	Crotalaria vitellina	Fabaceae	Veracruz de Ignacio de la Llave	21.345	-98.226111	1858	GH	L.C. Ervendberg		GBIF	0	0	0	0	0	0	0	0	0	0	0	0	0	0	0	0	1	0	0
1577	Croton ciliatoglandulifer	Euphorbiaceae	San Luis Potosí	22.2240849	-98.932297	2017	SLPM	A. K. Gudiño-Cano	466	SLPM	0	0	0	0	0	0	0	1	0	0	0	0	0	0	0	0	1	0	0
1591	Croton ciliatoglandulifer	Euphorbiaceae	San Luis Potosí	22.214106	-98.950424	2015	Observations	Abra Tanchipa		GBIF	0	0	0	0	0	0	0	1	0	0	0	0	0	0	0	0	1	0	0
1592	Croton ciliatoglandulifer	Euphorbiaceae	San Luis Potosí	22.225548	-98.950424	2015	Observations	Abra Tanchipa		GBIF	0	0	0	0	0	0	0	1	0	0	0	0	0	0	0	0	1	0	0
1611	Croton ciliatoglandulifer	Euphorbiaceae	San Luis Potosí	22.039122	-99.031695	2022	Observations	Alejandro Aguilar Fernández		GBIF	0	0	0	0	0	0	0	1	0	0	0	0	0	0	0	0	1	0	0
1578	Croton ciliatoglandulifer	Euphorbiaceae	San Luis Potosí	22.224085	-98.932297	2017	IBUG	Ana Karem Gudiño Cano		GBIF	0	0	0	0	0	0	0	1	0	0	0	0	0	0	0	0	1	0	0
1579	Croton ciliatoglandulifer	Euphorbiaceae	San Luis Potosí	22.224085	-98.932297	2017	SLPM	Ana Karem Gudiño Cano		GBIF	0	0	0	0	0	0	0	1	0	0	0	0	0	0	0	0	1	0	0
1580	Croton ciliatoglandulifer	Euphorbiaceae	San Luis Potosí	22.224085	-98.932297	2017	QMEX	Ana Karem Gudiño Cano		GBIF	0	0	0	0	0	0	0	1	0	0	0	0	0	0	0	0	1	0	0
1581	Croton ciliatoglandulifer	Euphorbiaceae	San Luis Potosí	22.224085	-98.932297	2017	HGOM	Ana Karem Gudiño Cano		GBIF	0	0	0	0	0	0	0	1	0	0	0	0	0	0	0	0	1	0	0
1607	Croton ciliatoglandulifer	Euphorbiaceae	San Luis Potosí	21.981944	-99.009722	1987	XAL	C. Gutiérrez-Báez		GBIF	0	0	0	0	0	0	0	1	0	0	0	0	0	0	0	0	1	0	0
1604	Croton ciliatoglandulifer	Euphorbiaceae	San Luis Potosí	22.0783	-99.0018	1943	Angiosperms	C. Lundell & A. Lundell	12432	GBIF	0	0	0	0	0	0	0	1	0	0	0	0	0	0	0	0	1	0	0
1584	Croton ciliatoglandulifer	Euphorbiaceae	San Luis Potosí	22.266196	-98.935574	2019	Observations	carlosdr		GBIF	0	0	0	0	0	0	0	1	0	0	0	0	0	0	0	0	1	0	0
1605	Croton ciliatoglandulifer	Euphorbiaceae	San Luis Potosí	22.0783	-99.0018	1943	LL	Cyrus Longworth Lundell		GBIF	0	0	0	0	0	0	0	1	0	0	0	0	0	0	0	0	1	0	0
1606	Croton ciliatoglandulifer	Euphorbiaceae	San Luis Potosí	22.0783	-99.0018	1943	LL	Cyrus Longworth Lundell		GBIF	0	0	0	0	0	0	0	1	0	0	0	0	0	0	0	0	1	0	0
1590	Croton ciliatoglandulifer	Euphorbiaceae	San Luis Potosí	22.162967	-98.941732	2017	Observations	Diana Fuentes		GBIF	0	0	0	0	0	0	0	1	0	0	0	0	0	0	0	0	1	0	0
1612	Croton ciliatoglandulifer	Euphorbiaceae	San Luis Potosí	21.819587	-99.047814	2018	Observations	emmanuelocejo		GBIF	0	0	0	0	0	0	0	1	0	0	0	0	0	0	0	0	1	0	0
1613	Croton ciliatoglandulifer	Euphorbiaceae	San Luis Potosí	21.917	-99.133	1969	MEXU	Grady L. Webster; Gary J. Breckon		GBIF	0	0	0	0	0	0	0	1	0	0	0	0	0	0	0	0	1	0	0
1575	Croton ciliatoglandulifer	Euphorbiaceae	San Luis Potosí	22.299722	-98.918333	2017	NO APLICA	Horacio Valdemar Bárcenas Rodríguez		GBIF	0	0	0	0	0	0	0	1	0	0	0	0	0	0	0	0	1	0	0
1576	Croton ciliatoglandulifer	Euphorbiaceae	San Luis Potosí	22.139722	-98.9202	2017	NO APLICA	Horacio Valdemar Bárcenas Rodríguez		GBIF	0	0	0	0	0	0	0	1	0	0	0	0	0	0	0	0	1	0	0
1589	Croton ciliatoglandulifer	Euphorbiaceae	San Luis Potosí	22.301111	-98.941389	2017	NO APLICA	Horacio Valdemar Bárcenas Rodríguez		GBIF	0	0	0	0	0	0	0	1	0	0	0	0	0	0	0	0	1	0	0
1593	Croton ciliatoglandulifer	Euphorbiaceae	San Luis Potosí	22.304444	-98.950555	2017	NO APLICA	Horacio Valdemar Bárcenas Rodríguez		GBIF	0	0	0	0	0	0	0	1	0	0	0	0	0	0	0	0	1	0	0
1594	Croton ciliatoglandulifer	Euphorbiaceae	San Luis Potosí	22.299167	-98.9525	2017	NO APLICA	Horacio Valdemar Bárcenas Rodríguez		GBIF	0	0	0	0	0	0	0	1	0	0	0	0	0	0	0	0	1	0	0
1571	Croton ciliatoglandulifer	Euphorbiaceae	San Luis Potosí	21.6800734	-98.7779692	1978	TEX	J. Alcorn		GBIF	0	0	0	0	0	0	0	1	0	0	0	0	0	0	0	0	1	0	0
1573	Croton ciliatoglandulifer	Euphorbiaceae	San Luis Potosí	21.625	-98.858333	1978	NY	J. Alcorn		GBIF	0	0	0	0	0	0	0	1	0	0	0	0	0	0	0	0	1	0	0
1572	Croton ciliatoglandulifer	Euphorbiaceae	San Luis Potosí	21.676	-98.78	1978	SLPM	J. Alcorn	2368	SLPM	0	0	0	0	0	0	0	1	0	0	0	0	0	0	0	0	1	0	0
1599	Croton ciliatoglandulifer	Euphorbiaceae	San Luis Potosí	22.1675643	-98.9715276	1959	TEX	J. Graham; M. C. Johnston		GBIF	0	0	0	0	0	0	0	1	0	0	0	0	0	0	0	0	1	0	0
1600	Croton ciliatoglandulifer	Euphorbiaceae	San Luis Potosí	22.1675643	-98.9715276	1959	TEX	J. Graham; M. C. Johnston		GBIF	0	0	0	0	0	0	0	1	0	0	0	0	0	0	0	0	1	0	0
1603	Croton ciliatoglandulifer	Euphorbiaceae	San Luis Potosí	21.948	-98.993	1959	SLPM	J. Rzedowski R.	10365	SLPM	0	0	0	0	0	0	0	1	0	0	0	0	0	0	0	0	1	0	0
1588	Croton ciliatoglandulifer	Euphorbiaceae	San Luis Potosí	22.218056	-98.940583	2014	NO APLICA	José Arturo De Nova Vázquez		GBIF	0	0	0	0	0	0	0	1	0	0	0	0	0	0	0	0	1	0	0
1585	Croton ciliatoglandulifer	Euphorbiaceae	San Luis Potosí	22.109666	-98.939221	2021	Observations	Luis Stevens		GBIF	0	0	0	0	0	0	0	1	0	0	0	0	0	0	0	0	1	0	0
1586	Croton ciliatoglandulifer	Euphorbiaceae	San Luis Potosí	22.087872	-98.940019	2021	Observations	Luis Stevens		GBIF	0	0	0	0	0	0	0	1	0	0	0	0	0	0	0	0	1	0	0
1608	Croton ciliatoglandulifer	Euphorbiaceae	San Luis Potosí	21.981667	-99.01	1984	IEB	M. Cházaro B.; et al.		GBIF	0	0	0	0	0	0	0	1	0	0	0	0	0	0	0	0	1	0	0
1602	Croton ciliatoglandulifer	Euphorbiaceae	San Luis Potosí	21.933333	-98.983333	1984	XAL	M. Cházaro B.; S.L. Solheim		GBIF	0	0	0	0	0	0	0	1	0	0	0	0	0	0	0	0	1	0	0
1601	Croton ciliatoglandulifer	Euphorbiaceae	San Luis Potosí	22.219291	-98.982508	2017	Observations	Michelle Carrillo		GBIF	0	0	0	0	0	0	0	1	0	0	0	0	0	0	0	0	1	0	0
1595	Croton ciliatoglandulifer	Euphorbiaceae	San Luis Potosí	22.083628	-98.953042	2017	Observations	Móica Aguilar/Obed Godinez		GBIF	0	0	0	0	0	0	0	1	0	0	0	0	0	0	0	0	1	0	0
1614	Croton ciliatoglandulifer	Euphorbiaceae	San Luis Potosí	22.1083624	-99.1402264	1981	LL	P. A. Fryxell; W. R. Anderson		GBIF	0	0	0	0	0	0	0	1	0	0	0	0	0	0	0	0	1	0	0
1609	Croton ciliatoglandulifer	Euphorbiaceae	San Luis Potosí	21.9829	-99.0123	1981	Angiosperms	P.A. Fryxell & W.R. Anderson	3437	GBIF	0	0	0	0	0	0	0	1	0	0	0	0	0	0	0	0	1	0	0
1610	Croton ciliatoglandulifer	Euphorbiaceae	San Luis Potosí	21.9829	-99.0123	1981	LL	Paul A. Fryxell;William R. Anderson		GBIF	0	0	0	0	0	0	0	1	0	0	0	0	0	0	0	0	1	0	0
1574	Croton ciliatoglandulifer	Euphorbiaceae	San Luis Potosí	22.165826	-98.910491	2016	Observations	Pedro Nájera Quezada		GBIF	0	0	0	0	0	0	0	1	0	0	0	0	0	0	0	0	1	0	0
1582	Croton ciliatoglandulifer	Euphorbiaceae	San Luis Potosí	21.980924	-98.934551	2022	Observations	PRAC VALLES		GBIF	0	0	0	0	0	0	0	1	0	0	0	0	0	0	0	0	1	0	0
1583	Croton ciliatoglandulifer	Euphorbiaceae	San Luis Potosí	21.980892	-98.935163	2020	Observations	PRAC VALLES		GBIF	0	0	0	0	0	0	0	1	0	0	0	0	0	0	0	0	1	0	0
1587	Croton ciliatoglandulifer	Euphorbiaceae	San Luis Potosí	21.985606	-98.940245	2020	Observations	PRAC VALLES		GBIF	0	0	0	0	0	0	0	1	0	0	0	0	0	0	0	0	1	0	0
1596	Croton ciliatoglandulifer	Euphorbiaceae	San Luis Potosí	21.984504	-98.954498	2024	Observations	PRAC VALLES		GBIF	0	0	0	0	0	0	0	1	0	0	0	0	0	0	0	0	1	0	0
1597	Croton ciliatoglandulifer	Euphorbiaceae	San Luis Potosí	21.984198	-98.955468	2022	Observations	PRAC VALLES		GBIF	0	0	0	0	0	0	0	1	0	0	0	0	0	0	0	0	1	0	0
1598	Croton ciliatoglandulifer	Euphorbiaceae	San Luis Potosí	21.981595	-98.960521	2020	Observations	PRAC VALLES		GBIF	0	0	0	0	0	0	0	1	0	0	0	0	0	0	0	0	1	0	0
1615	Croton ciliatoglandulifer	Euphorbiaceae	San Luis Potosí	22.39093	-99.147513	2020	Observations	Salvador Luna Vargas		GBIF	0	0	0	0	0	0	0	1	0	0	0	0	0	0	0	0	1	0	0
1570	Croton ciliatoglandulifer	Euphorbiaceae	San Luis Potosí	22.07081	-98.59475	2021	SLPM	Yazmín González Avilés	8	SLPM	0	0	0	0	0	0	0	1	0	0	0	0	0	0	0	0	1	0	0
1648	Croton cortesianus	Euphorbiaceae	San Luis Potosí	22.2261528	-98.9519694	2017	SLPM	A. K. Gudiño-Cano	422	SLPM	0	1	0	0	1	0	0	0	1	0	1	0	1	1	0	0	0	1	1
1616	Croton cortesianus	Euphorbiaceae	Veracruz de Ignacio de la Llave	21.45	-97.683333	1969	XAL	A. Lot H.		GBIF	0	1	0	0	1	0	0	0	1	0	1	0	1	1	0	0	0	1	1
1619	Croton cortesianus	Euphorbiaceae	Veracruz de Ignacio de la Llave	21.2125	-97.74833	1990		A.C. Sanders; J.C. Lyman, B.L. Phillips, B. Pitzer	9526	GBIF	0	1	0	0	1	0	0	0	1	0	1	0	1	1	0	0	0	1	1
1644	Croton cortesianus	Euphorbiaceae	San Luis Potosí	22.226153	-98.951969	2017	IBUG	Ana Karem Gudiño Cano		GBIF	0	1	0	0	1	0	0	0	1	0	1	0	1	1	0	0	0	1	1
1645	Croton cortesianus	Euphorbiaceae	San Luis Potosí	22.226153	-98.951969	2017	QMEX	Ana Karem Gudiño Cano		GBIF	0	1	0	0	1	0	0	0	1	0	1	0	1	1	0	0	0	1	1
1646	Croton cortesianus	Euphorbiaceae	San Luis Potosí	22.226153	-98.951969	2017	SLPM	Ana Karem Gudiño Cano		GBIF	0	1	0	0	1	0	0	0	1	0	1	0	1	1	0	0	0	1	1
1647	Croton cortesianus	Euphorbiaceae	San Luis Potosí	22.226153	-98.951969	2017	HGOM	Ana Karem Gudiño Cano		GBIF	0	1	0	0	1	0	0	0	1	0	1	0	1	1	0	0	0	1	1
1643	Croton cortesianus	Euphorbiaceae	San Luis Potosí	21.9239931	-98.9513282	1943	LL	C. L. Lundell		GBIF	0	1	0	0	1	0	0	0	1	0	1	0	1	1	0	0	0	1	1
1653	Croton cortesianus	Euphorbiaceae	San Luis Potosí	21.4842445	-98.968247	1943	TEX	C. L. Lundell		GBIF	0	1	0	0	1	0	0	0	1	0	1	0	1	1	0	0	0	1	1
1654	Croton cortesianus	Euphorbiaceae	San Luis Potosí	21.4842445	-98.968247	1943	LL	C. L. Lundell		GBIF	0	1	0	0	1	0	0	0	1	0	1	0	1	1	0	0	0	1	1
1651	Croton cortesianus	Euphorbiaceae	San Luis Potosí	21.4845	-98.966	1943	Angiosperms	C. Lundell & A. Lundell	12428	GBIF	0	1	0	0	1	0	0	0	1	0	1	0	1	1	0	0	0	1	1
1662	Croton cortesianus	Euphorbiaceae	San Luis Potosí	21.792837	-99.165788	2019	Observations	Carlos G Velazco-Macias		GBIF	0	1	0	0	1	0	0	0	1	0	1	0	1	1	0	0	0	1	1
1655	Croton cortesianus	Euphorbiaceae	San Luis Potosí	21.9981	-98.9743	1943	Angiosperms	Cyrus L. Lundell	12245	GBIF	0	1	0	0	1	0	0	0	1	0	1	0	1	1	0	0	0	1	1
1652	Croton cortesianus	Euphorbiaceae	San Luis Potosí	21.4845	-98.966	1943	LL	Cyrus Longworth Lundell		GBIF	0	1	0	0	1	0	0	0	1	0	1	0	1	1	0	0	0	1	1
1656	Croton cortesianus	Euphorbiaceae	San Luis Potosí	21.9981	-98.9743	1943	LL	Cyrus Longworth Lundell		GBIF	0	1	0	0	1	0	0	0	1	0	1	0	1	1	0	0	0	1	1
1657	Croton cortesianus	Euphorbiaceae	San Luis Potosí	21.9981	-98.9743	1943	LL	Cyrus Longworth Lundell		GBIF	0	1	0	0	1	0	0	0	1	0	1	0	1	1	0	0	0	1	1
1663	Croton cortesianus	Euphorbiaceae	San Luis Potosí	22	-99.22	1904	Tropicos	Edward Palmer	108	GBIF	0	1	0	0	1	0	0	0	1	0	1	0	1	1	0	0	0	1	1
1627	Croton cortesianus	Euphorbiaceae	Veracruz de Ignacio de la Llave	21.338611	-98.241667	1970	XAL	F. Chiang C.		GBIF	0	1	0	0	1	0	0	0	1	0	1	0	1	1	0	0	0	1	1
1649	Croton cortesianus	Euphorbiaceae	San Luis Potosí	21.7470769	-98.9597737	1946	TEX	I. Davies		GBIF	0	1	0	0	1	0	0	0	1	0	1	0	1	1	0	0	0	1	1
1634	Croton cortesianus	Euphorbiaceae	San Luis Potosí	21.608333	-98.841667	1978	NY	J. Alcorn		GBIF	0	1	0	0	1	0	0	0	1	0	1	0	1	1	0	0	0	1	1
1636	Croton cortesianus	Euphorbiaceae	San Luis Potosí	21.6203447	-98.9029709	1978	TEX	J. Alcorn		GBIF	0	1	0	0	1	0	0	0	1	0	1	0	1	1	0	0	0	1	1
1637	Croton cortesianus	Euphorbiaceae	San Luis Potosí	21.6203447	-98.9029709	1978	TEX	J. Alcorn		GBIF	0	1	0	0	1	0	0	0	1	0	1	0	1	1	0	0	0	1	1
1638	Croton cortesianus	Euphorbiaceae	San Luis Potosí	21.6203447	-98.9029709	1978	TEX	J. Alcorn		GBIF	0	1	0	0	1	0	0	0	1	0	1	0	1	1	0	0	0	1	1
1639	Croton cortesianus	Euphorbiaceae	San Luis Potosí	21.641667	-98.908333	1978	NY	J. Alcorn		GBIF	0	1	0	0	1	0	0	0	1	0	1	0	1	1	0	0	0	1	1
1628	Croton cortesianus	Euphorbiaceae	Veracruz de Ignacio de la Llave	21.35306	-98.26194	1977	SLPM	J. Alcorn	1455	SLPM	0	1	0	0	1	0	0	0	1	0	1	0	1	1	0	0	0	1	1
1631	Croton cortesianus	Euphorbiaceae	San Luis Potosí	21.7428162	-98.6038342	1960	TEX	J. Crutchfield; M. C. Johnston		GBIF	0	1	0	0	1	0	0	0	1	0	1	0	1	1	0	0	0	1	1
1650	Croton cortesianus	Euphorbiaceae	San Luis Potosí	22.22214435	-98.96346764	2012	SLPM	J. Fortanelli M.	633	SLPM	0	1	0	0	1	0	0	0	1	0	1	0	1	1	0	0	0	1	1
1658	Croton cortesianus	Euphorbiaceae	San Luis Potosí	21.5906727	-98.993818	1967	TEX	J. S. Wilson		GBIF	0	1	0	0	1	0	0	0	1	0	1	0	1	1	0	0	0	1	1
1621	Croton cortesianus	Euphorbiaceae	Veracruz de Ignacio de la Llave	21.2	-97.916667	1979	XAL	J.I. Calzada		GBIF	0	1	0	0	1	0	0	0	1	0	1	0	1	1	0	0	0	1	1
1622	Croton cortesianus	Euphorbiaceae	Veracruz de Ignacio de la Llave	21.2	-97.916667	1979	XAL	J.I. Calzada		GBIF	0	1	0	0	1	0	0	0	1	0	1	0	1	1	0	0	0	1	1
1623	Croton cortesianus	Euphorbiaceae	Veracruz de Ignacio de la Llave	21.65	-98.116667	1980	XAL	J.I. Calzada		GBIF	0	1	0	0	1	0	0	0	1	0	1	0	1	1	0	0	0	1	1
1624	Croton cortesianus	Euphorbiaceae	Veracruz de Ignacio de la Llave	21.65	-98.116667	1980	XAL	J.I. Calzada; M.L. Ayala; J.L. Alvarado		GBIF	0	1	0	0	1	0	0	0	1	0	1	0	1	1	0	0	0	1	1
1620	Croton cortesianus	Euphorbiaceae	Veracruz de Ignacio de la Llave	21.266667	-97.883333	1981	XAL	J.L. Tapia M.		GBIF	0	1	0	0	1	0	0	0	1	0	1	0	1	1	0	0	0	1	1
1632	Croton cortesianus	Euphorbiaceae	San Luis Potosí	21.74307	-98.60435	1960	TEX	John R. Crutchfield;Marshall C. Johnston		GBIF	0	1	0	0	1	0	0	0	1	0	1	0	1	1	0	0	0	1	1
1626	Croton cortesianus	Euphorbiaceae	Veracruz de Ignacio de la Llave	21.351062	-98.226766	1858		L. C. Ervendberg	167	GBIF	0	1	0	0	1	0	0	0	1	0	1	0	1	1	0	0	0	1	1
1625	Croton cortesianus	Euphorbiaceae	Veracruz de Ignacio de la Llave	21.345	-98.226111	1858	GH	L.C. Ervendberg		GBIF	0	1	0	0	1	0	0	0	1	0	1	0	1	1	0	0	0	1	1
1659	Croton cortesianus	Euphorbiaceae	San Luis Potosí	21.9828253	-99.0099378	1940	LL	Leavenworth		GBIF	0	1	0	0	1	0	0	0	1	0	1	0	1	1	0	0	0	1	1
1633	Croton cortesianus	Euphorbiaceae	San Luis Potosí	21.74307	-98.60435	1960	Angiosperms	M. Johnston	5405A	GBIF	0	1	0	0	1	0	0	0	1	0	1	0	1	1	0	0	0	1	1
1617	Croton cortesianus	Euphorbiaceae	Veracruz de Ignacio de la Llave	21.25	-97.733333	1981	XAL	M. Nee		GBIF	0	1	0	0	1	0	0	0	1	0	1	0	1	1	0	0	0	1	1
1618	Croton cortesianus	Euphorbiaceae	Veracruz de Ignacio de la Llave	21.25	-97.733333	1981	XAL	M. Nee		GBIF	0	1	0	0	1	0	0	0	1	0	1	0	1	1	0	0	0	1	1
1629	Croton cortesianus	Euphorbiaceae	Veracruz de Ignacio de la Llave	21.45	-98.3833	1980	Herb	M. Nee, B. F. Hansen	18361	GBIF	0	1	0	0	1	0	0	0	1	0	1	0	1	1	0	0	0	1	1
1660	Croton cortesianus	Euphorbiaceae	San Luis Potosí	22.1011597	-99.1388423	1981	TEX	P. A. Fryxell; W. R. Anderson		GBIF	0	1	0	0	1	0	0	0	1	0	1	0	1	1	0	0	0	1	1
1661	Croton cortesianus	Euphorbiaceae	San Luis Potosí	22.0977	-99.1389	1981	Angiosperms	P.A. Fryxell & W.R. Anderson	3494	GBIF	0	1	0	0	1	0	0	0	1	0	1	0	1	1	0	0	0	1	1
1642	Croton cortesianus	Euphorbiaceae	San Luis Potosí	21.98673	-98.939494	2020	Observations	PRAC VALLES		GBIF	0	1	0	0	1	0	0	0	1	0	1	0	1	1	0	0	0	1	1
1640	Croton cortesianus	Euphorbiaceae	San Luis Potosí	21.8437717	-98.9392066	1940	LL	T. C. Frye; E. M. Frye		GBIF	0	1	0	0	1	0	0	0	1	0	1	0	1	1	0	0	0	1	1
1635	Croton cortesianus	Euphorbiaceae	San Luis Potosí	21.97345	-98.89841	1978	Angiosperms	T. Cochrane & D. Kolterman	8643	GBIF	0	1	0	0	1	0	0	0	1	0	1	0	1	1	0	0	0	1	1
1641	Croton cortesianus	Euphorbiaceae	San Luis Potosí	21.8503324	-98.9393756	1939	LL	V. H. Chase		GBIF	0	1	0	0	1	0	0	0	1	0	1	0	1	1	0	0	0	1	1
1630	Croton cortesianus	Euphorbiaceae	San Luis Potosí	22.15087	-98.39382	2021	SLPM	Yazmin González Avilés	28	SLPM	0	1	0	0	1	0	0	0	1	0	1	0	1	1	0	0	0	1	1
1668	Croton draco	Euphorbiaceae	San Luis Potosí	21.5936881	-98.8301861	1978	TEX	J. Alcorn		GBIF	0	0	0	0	0	0	0	0	0	0	1	0	0	1	0	0	0	0	0
1675	Croton draco	Euphorbiaceae	San Luis Potosí	21.5225227	-99.0214014	1978	TEX	J. Alcorn		GBIF	0	0	0	0	0	0	0	0	0	0	1	0	0	1	0	0	0	0	0
1676	Croton draco	Euphorbiaceae	San Luis Potosí	21.525	-99.041667	1978	NY	J. Alcorn		GBIF	0	0	0	0	0	0	0	0	0	0	1	0	0	1	0	0	0	0	0
1674	Croton draco	Euphorbiaceae	San Luis Potosí	21.534251	-98.99125	1978	SLPM	J. Alcorn	2208	SLPM	0	0	0	0	0	0	0	0	0	0	1	0	0	1	0	0	0	0	0
1665	Croton draco	Euphorbiaceae	Veracruz de Ignacio de la Llave	21.261111	-97.956667	1996	XAL	J. Marín		GBIF	0	0	0	0	0	0	0	0	0	0	1	0	0	1	0	0	0	0	0
1672	Croton draco	Euphorbiaceae	San Luis Potosí	21.473	-98.977	2001	SLPM	José García Pérez	3038	SLPM	0	0	0	0	0	0	0	0	0	0	1	0	0	1	0	0	0	0	0
1667	Croton draco	Euphorbiaceae	Veracruz de Ignacio de la Llave	21.345	-98.226111	1858	GH	L.C. Ervendberg		GBIF	0	0	0	0	0	0	0	0	0	0	1	0	0	1	0	0	0	0	0
1664	Croton draco	Euphorbiaceae	Veracruz de Ignacio de la Llave	21.25	-97.733333	1981	XAL	M. Nee		GBIF	0	0	0	0	0	0	0	0	0	0	1	0	0	1	0	0	0	0	0
1666	Croton draco	Euphorbiaceae	Veracruz de Ignacio de la Llave	21.266667	-98.15	1981	XAL	M. Nee; A.A. Lasseigne; G.E. Schatz		GBIF	0	0	0	0	0	0	0	0	0	0	1	0	0	1	0	0	0	0	0
1673	Croton draco	Euphorbiaceae	San Luis Potosí	21.4917411	-98.9910176	1943	LL	S. S. White		GBIF	0	0	0	0	0	0	0	0	0	0	1	0	0	1	0	0	0	0	0
1669	Croton draco	Euphorbiaceae	San Luis Potosí	21.4981	-98.9713	1943	Angiosperms	S. White	5064	GBIF	0	0	0	0	0	0	0	0	0	0	1	0	0	1	0	0	0	0	0
1670	Croton draco	Euphorbiaceae	San Luis Potosí	21.4981	-98.9713	1943	LL	Stephen S. White		GBIF	0	0	0	0	0	0	0	0	0	0	1	0	0	1	0	0	0	0	0
1671	Croton draco	Euphorbiaceae	San Luis Potosí	21.4981	-98.9713	1943	LL	Stephen S. White		GBIF	0	0	0	0	0	0	0	0	0	0	1	0	0	1	0	0	0	0	0
1678	Croton niveus	Euphorbiaceae	San Luis Potosí	22.2260194	-98.9517528	2017	SLPM	A. K. Gudiño-Cano	405	SLPM	0	1	0	0	0	0	0	0	0	0	1	0	0	1	0	0	0	0	0
1679	Croton niveus	Euphorbiaceae	San Luis Potosí	22.226019	-98.951753	2017	IBUG	Ana Karem Gudiño Cano		GBIF	0	1	0	0	0	0	0	0	0	0	1	0	0	1	0	0	0	0	0
1680	Croton niveus	Euphorbiaceae	San Luis Potosí	22.226019	-98.951753	2017	QMEX	Ana Karem Gudiño Cano		GBIF	0	1	0	0	0	0	0	0	0	0	1	0	0	1	0	0	0	0	0
1681	Croton niveus	Euphorbiaceae	San Luis Potosí	22.226019	-98.951753	2017	HGOM	Ana Karem Gudiño Cano		GBIF	0	1	0	0	0	0	0	0	0	0	1	0	0	1	0	0	0	0	0
1682	Croton niveus	Euphorbiaceae	San Luis Potosí	22.226019	-98.951753	2017	SLPM	Ana Karem Gudiño Cano		GBIF	0	1	0	0	0	0	0	0	0	0	1	0	0	1	0	0	0	0	0
1687	Croton niveus	Euphorbiaceae	San Luis Potosí	21.941667	-99.108333	1979	NY	J. Alcorn		GBIF	0	1	0	0	0	0	0	0	0	0	1	0	0	1	0	0	0	0	0
1686	Croton niveus	Euphorbiaceae	San Luis Potosí	21.938879	-99.108198	1979	SLPM	J. Alcorn	3208	SLPM	0	1	0	0	0	0	0	0	0	0	1	0	0	1	0	0	0	0	0
1685	Croton niveus	Euphorbiaceae	San Luis Potosí	21.608333	-99.041667	1959	ENCB	J. Rzedowski		GBIF	0	1	0	0	0	0	0	0	0	0	1	0	0	1	0	0	0	0	0
1683	Croton niveus	Euphorbiaceae	San Luis Potosí	21.609	-99.009	1959	SLPM	J. Rzedowski R.	10167	SLPM	0	1	0	0	0	0	0	0	0	0	1	0	0	1	0	0	0	0	0
1684	Croton niveus	Euphorbiaceae	San Luis Potosí	21.598	-99.01	1959	SLPM	J. Rzedowski R.	9934	SLPM	0	1	0	0	0	0	0	0	0	0	1	0	0	1	0	0	0	0	0
1677	Croton niveus	Euphorbiaceae	San Luis Potosí	22.06094444	-98.91772222	2021	SLPM	Yazmín González Avilés, Enedino Hernández	189	SLPM	0	1	0	0	0	0	0	0	0	0	1	0	0	1	0	0	0	0	0
1691	Croton reflexifolius	Euphorbiaceae	San Luis Potosí	21.609738	-98.8676	1978	SLPM	J. Alcorn	2390	SLPM	0	0	0	0	0	0	0	0	0	0	1	0	0	1	0	0	0	0	1
1693	Croton reflexifolius	Euphorbiaceae	San Luis Potosí	21.596912	-98.966572	1956	SLPM	J. Rzedowski R.	7483	SLPM	0	0	0	0	0	0	0	0	0	0	1	0	0	1	0	0	0	0	1
1692	Croton reflexifolius	Euphorbiaceae	San Luis Potosí	21.975305	-98.89957	1966	TEX	Jerzy Rzedowski		GBIF	0	0	0	0	0	0	0	0	0	0	1	0	0	1	0	0	0	0	1
1689	Croton reflexifolius	Euphorbiaceae	Veracruz de Ignacio de la Llave	21.4667	-98.3833	1980	Herb	M. Nee, B. F. Hansen	18478	GBIF	0	0	0	0	0	0	0	0	0	0	1	0	0	1	0	0	0	0	1
1690	Croton reflexifolius	Euphorbiaceae	Veracruz de Ignacio de la Llave	21.466667	-98.383333	1980	XAL	M. Nee; B.F. Hansen		GBIF	0	0	0	0	0	0	0	0	0	0	1	0	0	1	0	0	0	0	1
1688	Croton reflexifolius	Euphorbiaceae	Veracruz de Ignacio de la Llave	21.467	-98.383	1980	MEXU	M. Nee; Bruce F. Hansen		GBIF	0	0	0	0	0	0	0	0	0	0	1	0	0	1	0	0	0	0	1
1694	Croton soliman	Euphorbiaceae	Veracruz de Ignacio de la Llave	21.174167	-98.031111	1970	XAL	F. Chiang C.		GBIF	0	0	0	0	0	0	0	1	0	0	1	0	0	1	0	0	1	0	0
1697	Croton soliman	Euphorbiaceae	San Luis Potosí	21.6117372	-98.864627	1978	TEX	J. Alcorn		GBIF	0	0	0	0	0	0	0	1	0	0	1	0	0	1	0	0	1	0	0
1699	Croton soliman	Euphorbiaceae	San Luis Potosí	21.625	-98.925	1978	NY	J. Alcorn		GBIF	0	0	0	0	0	0	0	1	0	0	1	0	0	1	0	0	1	0	0
1700	Croton soliman	Euphorbiaceae	San Luis Potosí	21.6514639	-99.0390883	1979	TEX	J. Alcorn		GBIF	0	0	0	0	0	0	0	1	0	0	1	0	0	1	0	0	1	0	0
1698	Croton soliman	Euphorbiaceae	San Luis Potosí	21.609738	-98.8676	1978	SLPM	J. Alcorn	2253	SLPM	0	0	0	0	0	0	0	1	0	0	1	0	0	1	0	0	1	0	0
1696	Croton soliman	Euphorbiaceae	Veracruz de Ignacio de la Llave	21.267	-98.15	1981	MEXU	M. Nee; A. Lasseigne; George E. Schatz		GBIF	0	0	0	0	0	0	0	1	0	0	1	0	0	1	0	0	1	0	0
1695	Croton soliman	Euphorbiaceae	Veracruz de Ignacio de la Llave	21.266667	-98.15	1981	XAL	M. Nee; A.A. Lasseigne; G.E. Schatz		GBIF	0	0	0	0	0	0	0	1	0	0	1	0	0	1	0	0	1	0	0
1702	Cuphea decandra	Lythraceae	San Luis Potosí	22.2261528	-98.9519694	2017	SLPM	A. K. Gudiño-Cano	429	SLPM	0	0	0	0	0	0	0	0	0	0	1	0	0	0	0	0	0	0	0
1701	Cuphea decandra	Lythraceae	San Luis Potosí	22.226153	-98.951969	2017	SLPM	Ana Karem Gudiño Cano		GBIF	0	0	0	0	0	0	0	0	0	0	1	0	0	0	0	0	0	0	0
1705	Cuphea decandra	Lythraceae	San Luis Potosí	21.6510779	-99.0389983	1979	TEX	J. Alcorn		GBIF	0	0	0	0	0	0	0	0	0	0	1	0	0	0	0	0	0	0	0
1706	Cuphea decandra	Lythraceae	San Luis Potosí	21.658333	-99.041667	1979	NY	J. Alcorn		GBIF	0	0	0	0	0	0	0	0	0	0	1	0	0	0	0	0	0	0	0
1707	Cuphea decandra	Lythraceae	San Luis Potosí	21.9280044	-99.1042809	1979	TEX	J. Alcorn		GBIF	0	0	0	0	0	0	0	0	0	0	1	0	0	0	0	0	0	0	0
1704	Cuphea decandra	Lythraceae	San Luis Potosí	21.652509	-99.037397	1979	SLPM	J. Alcorn	2810	SLPM	0	0	0	0	0	0	0	0	0	0	1	0	0	0	0	0	0	0	0
1703	Cuphea decandra	Lythraceae	San Luis Potosí	21.772222	-98.952822	1957	TEX	U. T. Waterfall; C. S. Wallis		GBIF	0	0	0	0	0	0	0	0	0	0	1	0	0	0	0	0	0	0	0
1708	Cuphea salicifolia	Lythraceae	San Luis Potosí	21.6113502	-98.864544	1979	TEX	J. Alcorn		GBIF	0	1	0	0	0	0	0	0	0	0	0	0	0	0	0	0	0	0	0
1709	Curcuma longa	Zingiberaceae	San Luis Potosí	21.54412813	-99.05014095	2018	SLPM	C.Heindorf.	11	SLPM	0	0	0	0	0	0	0	1	0	1	0	0	0	0	0	0	0	0	0
1714	Cuscuta corymbosa	Convolvulaceae	San Luis Potosí	21.6352371	-98.8945448	1997	TEX	J. Alcorn		GBIF	0	1	0	0	0	0	0	0	0	0	1	0	0	0	0	0	0	0	0
1715	Cuscuta corymbosa	Convolvulaceae	San Luis Potosí	21.641667	-98.908333	1978	NY	J. Alcorn		GBIF	0	1	0	0	0	0	0	0	0	0	1	0	0	0	0	0	0	0	0
1716	Cuscuta corymbosa	Convolvulaceae	San Luis Potosí	21.6019082	-99.0103894	1979	TEX	J. Alcorn		GBIF	0	1	0	0	0	0	0	0	0	0	1	0	0	0	0	0	0	0	0
1718	Cuscuta corymbosa	Convolvulaceae	San Luis Potosí	21.608333	-99.025	1979	NY	J. Alcorn		GBIF	0	1	0	0	0	0	0	0	0	0	1	0	0	0	0	0	0	0	0
1713	Cuscuta corymbosa	Convolvulaceae	San Luis Potosí	21.634193	-98.894466	1979	SLPM	J. Alcorn	C26	SLPM	0	1	0	0	0	0	0	0	0	0	1	0	0	0	0	0	0	0	0
1717	Cuscuta corymbosa	Convolvulaceae	San Luis Potosí	21.601844	-99.010826	1979	SLPM	J. Alcorn	2877	SLPM	0	1	0	0	0	0	0	0	0	0	1	0	0	0	0	0	0	0	0
1710	Cuscuta corymbosa	Convolvulaceae	Veracruz de Ignacio de la Llave	21.35306	-98.26194	1979	SLPM	J. Alcorn	2702	SLPM	0	1	0	0	0	0	0	0	0	0	1	0	0	0	0	0	0	0	0
1712	Cuscuta corymbosa	Convolvulaceae	Veracruz de Ignacio de la Llave	21.344833	-98.269493	1979	TEX	J. Alcorn		GBIF	0	1	0	0	0	0	0	0	0	0	1	0	0	0	0	0	0	0	0
1711	Cuscuta corymbosa	Convolvulaceae	Veracruz de Ignacio de la Llave	21.35306	-98.26194	1979	TEX	Janis B. Alcorn		GBIF	0	1	0	0	0	0	0	0	0	0	1	0	0	0	0	0	0	0	0
1723	Cyclospermum leptophyllum	Apiaceae	San Luis Potosí	21.635624	-98.8946298	1979	TEX	J. Alcorn		GBIF	0	0	0	0	0	0	0	0	0	0	0	0	0	0	0	0	0	1	0
1719	Cyclospermum leptophyllum	Apiaceae	Veracruz de Ignacio de la Llave	21.345	-98.226111	1858	GH	L.C. Ervendberg		GBIF	0	0	0	0	0	0	0	0	0	0	0	0	0	0	0	0	0	1	0
1720	Cyclospermum leptophyllum	Apiaceae	Veracruz de Ignacio de la Llave	21.345	-98.226111	1858	GH	L.C. Ervendberg		GBIF	0	0	0	0	0	0	0	0	0	0	0	0	0	0	0	0	0	1	0
1721	Cyclospermum leptophyllum	Apiaceae	Veracruz de Ignacio de la Llave	21.345	-98.226111	1858	GH	L.C. Ervendberg		GBIF	0	0	0	0	0	0	0	0	0	0	0	0	0	0	0	0	0	1	0
1722	Cyclospermum leptophyllum	Apiaceae	Veracruz de Ignacio de la Llave	21.345	-98.226111	1910	XAL	R. Medellín		GBIF	0	0	0	0	0	0	0	0	0	0	0	0	0	0	0	0	0	1	0
1725	Cymbopogon citratus	Poaceae	San Luis Potosí	21.67259021	-98.98817914	2019	SLPM	C.Heindorf.con Olegario.	157	SLPM	0	1	0	0	0	0	0	0	0	0	0	0	1	1	0	0	0	0	0
1726	Cymbopogon citratus	Poaceae	San Luis Potosí	21.5436225	-99.05082983	2018	SLPM	C.Heindorf.con Santos.	41	SLPM	0	1	0	0	0	0	0	0	0	0	0	0	1	1	0	0	0	0	0
1724	Cymbopogon citratus	Poaceae	San Luis Potosí	21.6199577	-98.9028869	1978	TEX	J. Alcorn		GBIF	0	1	0	0	0	0	0	0	0	0	0	0	1	1	0	0	0	0	0
1729	Cyperus hermaphroditus	Cyperaceae	San Luis Potosí	21.650556	-99.038889	1979	MEXU	Janis B. Alcorn		GBIF	0	1	0	0	0	0	0	0	0	0	1	0	1	0	0	0	1	0	0
1728	Cyperus hermaphroditus	Cyperaceae	San Luis Potosí	22.22522	-98.95685	2021	SLPM	L. Hernández-Sandoval	8809	SLPM	0	1	0	0	0	0	0	0	0	0	1	0	1	0	0	0	1	0	0
1727	Cyperus hermaphroditus	Cyperaceae	San Luis Potosí	22.165826	-98.910491	2016	Observations	Pedro Nájera Quezada		GBIF	0	1	0	0	0	0	0	0	0	0	1	0	1	0	0	0	1	0	0
5333	Dalea scandens var. paucifolia	Fabaceae	San Luis Potosí	21.635624	-98.8946298	1978	TEX	J. Alcorn		GBIF	0	1	0	0	1	0	0	0	0	0	0	0	0	1	1	0	0	0	1
5334	Dalea scandens var. paucifolia	Fabaceae	San Luis Potosí	21.6620151	-98.8224092	1978	TEX	J. Alcorn		GBIF	0	1	0	0	1	0	0	0	0	0	0	0	0	1	1	0	0	0	1
5335	Dalea scandens var. paucifolia	Fabaceae	San Luis Potosí	21.675	-98.825	1978	NY	J. Alcorn		GBIF	0	1	0	0	1	0	0	0	0	0	0	0	0	1	1	0	0	0	1
1738	Dalechampia scandens	Euphorbiaceae	San Luis Potosí	21.627583	-99.121111	1989	QMEX	E. Carranza		GBIF	0	1	0	0	0	0	0	0	0	0	0	0	0	0	0	0	0	0	0
1736	Dalechampia scandens	Euphorbiaceae	San Luis Potosí	21.625	-98.908333	1978	NY	J. Alcorn		GBIF	0	1	0	0	0	0	0	0	0	0	0	0	0	0	0	0	0	0	0
1737	Dalechampia scandens	Euphorbiaceae	San Luis Potosí	21.595561	-98.966669	1978	TEX	J. Alcorn		GBIF	0	1	0	0	0	0	0	0	0	0	0	0	0	0	0	0	0	0	0
1735	Dalechampia scandens	Euphorbiaceae	San Luis Potosí	21.609738	-98.8676	1998	SLPM	J. Alcorn	2381	SLPM	0	1	0	0	0	0	0	0	0	0	0	0	0	0	0	0	0	0	0
1733	Dalechampia scandens	Euphorbiaceae	Veracruz de Ignacio de la Llave	21.344833	-98.269493	1978	TEX	J. Alcorn		GBIF	0	1	0	0	0	0	0	0	0	0	0	0	0	0	0	0	0	0	0
1734	Dalechampia scandens	Euphorbiaceae	Veracruz de Ignacio de la Llave	21.65	-98.283	1979	MEXU	J. I. Calzada		GBIF	0	1	0	0	0	0	0	0	0	0	0	0	0	0	0	0	0	0	0
1730	Dalechampia scandens	Euphorbiaceae	Veracruz de Ignacio de la Llave	21.644167	-98.108611	1979	XAL	J.I. Calzada		GBIF	0	1	0	0	0	0	0	0	0	0	0	0	0	0	0	0	0	0	0
1731	Dalechampia scandens	Euphorbiaceae	Veracruz de Ignacio de la Llave	21.345	-98.226111	1858	GH	L.C. Ervendberg		GBIF	0	1	0	0	0	0	0	0	0	0	0	0	0	0	0	0	0	0	0
1740	Datura stramonium	Solanaceae	Veracruz de Ignacio de la Llave	21.344833	-98.269493	1978	TEX	J. Alcorn		GBIF	0	1	0	1	0	0	0	0	0	0	1	0	1	0	0	0	1	1	0
1741	Datura stramonium	Solanaceae	San Luis Potosí	21.619591	-98.904384	1978	SLPM	J. Alcorn	2353B	SLPM	0	1	0	1	0	0	0	0	0	0	1	0	1	0	0	0	1	1	0
1739	Datura stramonium	Solanaceae	Veracruz de Ignacio de la Llave	21.345	-98.226111	1858	GH	L.C. Ervendberg		GBIF	0	1	0	1	0	0	0	0	0	0	1	0	1	0	0	0	1	1	0
1743	Decatropis bicolor	Rutaceae	San Luis Potosí	21.5217396	-99.0529721	1979	TEX	J. Alcorn		GBIF	0	1	0	0	0	0	0	0	0	0	0	0	0	1	0	0	1	0	0
1744	Decatropis bicolor	Rutaceae	San Luis Potosí	21.5217396	-99.0529721	1979	TEX	J. Alcorn		GBIF	0	1	0	0	0	0	0	0	0	0	0	0	0	1	0	0	1	0	0
1745	Decatropis bicolor	Rutaceae	San Luis Potosí	21.6292338	-99.0540876	1979	TEX	J. Alcorn		GBIF	0	1	0	0	0	0	0	0	0	0	0	0	0	1	0	0	1	0	0
1746	Decatropis bicolor	Rutaceae	San Luis Potosí	21.525	-99.058333	1979	NY	J. Alcorn		GBIF	0	1	0	0	0	0	0	0	0	0	0	0	0	1	0	0	1	0	0
1742	Decatropis bicolor	Rutaceae	San Luis Potosí	21.521687	-99.050848	1979	SLPM	J. Alcorn	3146	SLPM	0	1	0	0	0	0	0	0	0	0	0	0	0	1	0	0	1	0	0
1747	Decatropis bicolor	Rutaceae	San Luis Potosí	21.5333	-99.15	1979	SLPM	J. Alcorn	3161	SLPM	0	1	0	0	0	0	0	0	0	0	0	0	0	1	0	0	1	0	0
1749	Dendropanax arboreus	Araliaceae	San Luis Potosí	21.6117372	-98.864627	1979	TEX	J. Alcorn		GBIF	0	1	0	0	0	0	0	1	0	1	1	0	0	0	0	0	1	0	0
1752	Dendropanax arboreus	Araliaceae	San Luis Potosí	21.6203447	-98.9029709	1978	TEX	J. Alcorn		GBIF	0	1	0	0	0	0	0	1	0	1	1	0	0	0	0	0	1	0	0
1753	Dendropanax arboreus	Araliaceae	San Luis Potosí	21.608333	-98.908333	1979	NY	J. Alcorn		GBIF	0	1	0	0	0	0	0	1	0	1	1	0	0	0	0	0	1	0	0
1754	Dendropanax arboreus	Araliaceae	San Luis Potosí	21.625	-98.925	1979	NY	J. Alcorn		GBIF	0	1	0	0	0	0	0	1	0	1	1	0	0	0	0	0	1	0	0
1756	Dendropanax arboreus	Araliaceae	San Luis Potosí	21.595561	-98.966669	1979	TEX	J. Alcorn		GBIF	0	1	0	0	0	0	0	1	0	1	1	0	0	0	0	0	1	0	0
1750	Dendropanax arboreus	Araliaceae	San Luis Potosí	21.609738	-98.8676	1979	SLPM	J. Alcorn	2771	SLPM	0	1	0	0	0	0	0	1	0	1	1	0	0	0	0	0	1	0	0
1751	Dendropanax arboreus	Araliaceae	San Luis Potosí	21.593475	-98.900823	1979	SLPM	J. Alcorn	3000	SLPM	0	1	0	0	0	0	0	1	0	1	1	0	0	0	0	0	1	0	0
1748	Dendropanax arboreus	Araliaceae	Veracruz de Ignacio de la Llave	21.254444	-97.951667	1996	XAL	R. Noriega-Trejo		GBIF	0	1	0	0	0	0	0	1	0	1	1	0	0	0	0	0	1	0	0
1755	Dendropanax arboreus	Araliaceae	San Luis Potosí	21.466667	-98.966667	1991	XAL	S. Sinaca C.		GBIF	0	1	0	0	0	0	0	1	0	1	1	0	0	0	0	0	1	0	0
1757	Dendropanax arboreus	Araliaceae	San Luis Potosí	21.467	-98.967	1991	MEXU	Santiago Sinaca Colín		GBIF	0	1	0	0	0	0	0	1	0	1	1	0	0	0	0	0	1	0	0
1758	Desmodium affine	Fabaceae	San Luis Potosí	21.608333	-98.841667	1978	NY	J. Alcorn		GBIF	0	1	0	0	0	0	0	0	0	0	0	0	0	0	0	0	0	0	0
1759	Desmodium affine	Fabaceae	San Luis Potosí	21.635624	-98.8946298	1979	LL	J. Alcorn		GBIF	0	1	0	0	0	0	0	0	0	0	0	0	0	0	0	0	0	0	0
1764	Desmodium incanum	Fabaceae	Veracruz de Ignacio de la Llave	21.344833	-98.269493	1979	TEX	J. Alcorn		GBIF	0	1	0	0	1	0	0	0	0	0	1	0	0	0	0	0	0	0	0
1762	Desmodium incanum	Fabaceae	Veracruz de Ignacio de la Llave	21.65	-98.117	1980	MEXU	J. I. Calzada; M. Ayala R.; J. Alvarado		GBIF	0	1	0	0	1	0	0	0	0	0	1	0	0	0	0	0	0	0	0
1761	Desmodium incanum	Fabaceae	Veracruz de Ignacio de la Llave	21.65	-98.116667	1980	XAL	J.I. Calzada		GBIF	0	1	0	0	1	0	0	0	0	0	1	0	0	0	0	0	0	0	0
1763	Desmodium incanum	Fabaceae	Veracruz de Ignacio de la Llave	21.345	-98.226111	1858	GH	L.C. Ervendberg		GBIF	0	1	0	0	1	0	0	0	0	0	1	0	0	0	0	0	0	0	0
1765	Desmodium incanum	Fabaceae	San Luis Potosí	22.1833	-98.9961	1959	Angiosperms	M. Johnston & J. Graham	4012a	GBIF	0	1	0	0	1	0	0	0	0	0	1	0	0	0	0	0	0	0	0
1760	Desmodium incanum	Fabaceae	Veracruz de Ignacio de la Llave	21.391111	-97.676667		XAL	Not available		GBIF	0	1	0	0	1	0	0	0	0	0	1	0	0	0	0	0	0	0	0
1766	Dianthera pectoralis	Acanthaceae	San Luis Potosí	21.6121883	-98.8278851	1979	TEX	J. Alcorn		GBIF	0	1	0	0	0	0	0	0	0	0	0	0	0	1	0	0	1	0	0
1773	Dicliptera sexangularis	Acanthaceae	San Luis Potosí	22.002571	-99.001842	2018	Observations	Alexis López Hernández		GBIF	1	1	0	0	0	0	0	0	0	0	0	0	0	0	0	0	1	0	0
1770	Dicliptera sexangularis	Acanthaceae	San Luis Potosí	21.6352371	-98.8945448	1979	TEX	J. Alcorn		GBIF	1	1	0	0	0	0	0	0	0	0	0	0	0	0	0	0	1	0	0
1771	Dicliptera sexangularis	Acanthaceae	San Luis Potosí	21.6352371	-98.8945448	1979	TEX	J. Alcorn		GBIF	1	1	0	0	0	0	0	0	0	0	0	0	0	0	0	0	1	0	0
1772	Dicliptera sexangularis	Acanthaceae	San Luis Potosí	21.641667	-98.908333	1979	NY	J. Alcorn		GBIF	1	1	0	0	0	0	0	0	0	0	0	0	0	0	0	0	1	0	0
1769	Dicliptera sexangularis	Acanthaceae	San Luis Potosí	21.634193	-98.894466	1979	SLPM	J. Alcorn	2472	SLPM	1	1	0	0	0	0	0	0	0	0	0	0	0	0	0	0	1	0	0
1768	Dicliptera sexangularis	Acanthaceae	San Luis Potosí	21.63472	-98.89444	1979	MEXU	Janis B. Alcorn		GBIF	1	1	0	0	0	0	0	0	0	0	0	0	0	0	0	0	1	0	0
1767	Dicliptera sexangularis	Acanthaceae	San Luis Potosí	22.06121	-98.57072	2021	SLPM	Y. González A.	9	SLPM	1	1	0	0	0	0	0	0	0	0	0	0	0	0	0	0	1	0	0
1774	Dioscorea alata	Dioscoreaceae	San Luis Potosí	21.54341142	-99.05060571	2016	SLPM	C.Heindorf.	22	SLPM	0	0	0	0	0	0	0	0	0	0	0	0	1	0	0	0	0	0	0
1775	Dioscorea mexicana	Dioscoreaceae	San Luis Potosí	21.625	-98.858333	1978	NY	J. Alcorn		GBIF	1	0	0	1	0	0	0	0	0	0	0	0	0	0	0	0	0	0	0
1779	Diospyros nigra	Ebenaceae	Veracruz de Ignacio de la Llave	21.2125	-97.82306	2000	MEXU	A. Rincón G.; C.M. Durán-Espinosa		GBIF	0	0	0	0	0	0	0	0	0	0	0	0	0	0	0	0	1	0	0
1777	Diospyros nigra	Ebenaceae	Veracruz de Ignacio de la Llave	21.2125	-97.823055	2000	XAL	A. Rincón G.; C.M. Durán-Espinosa		GBIF	0	0	0	0	0	0	0	0	0	0	0	0	0	0	0	0	1	0	0
1778	Diospyros nigra	Ebenaceae	Veracruz de Ignacio de la Llave	21.2125	-97.823056	2000	CICY	A. Rincón G.; C.M. Durán-Espinosa		GBIF	0	0	0	0	0	0	0	0	0	0	0	0	0	0	0	0	1	0	0
1776	Diospyros nigra	Ebenaceae	Veracruz de Ignacio de la Llave	21.316667	-97.75	1970	F	F. Chiang C.		GBIF	0	0	0	0	0	0	0	0	0	0	0	0	0	0	0	0	1	0	0
1780	Diospyros nigra	Ebenaceae	Veracruz de Ignacio de la Llave	21.174167	-98.031111	1970	XAL	F. Chiang C.		GBIF	0	0	0	0	0	0	0	0	0	0	0	0	0	0	0	0	1	0	0
1781	Diospyros nigra	Ebenaceae	San Luis Potosí	21.6352371	-98.8945448	1979	TEX	J. Alcorn		GBIF	0	0	0	0	0	0	0	0	0	0	0	0	0	0	0	0	1	0	0
1782	Diospyros nigra	Ebenaceae	San Luis Potosí	21.641667	-98.908333	1979	NY	J. Alcorn		GBIF	0	0	0	0	0	0	0	0	0	0	0	0	0	0	0	0	1	0	0
1785	Diospyros nigra	Ebenaceae	San Luis Potosí	21.608333	-99.041667	1959	ENCB	J. Rzedowski		GBIF	0	0	0	0	0	0	0	0	0	0	0	0	0	0	0	0	1	0	0
1784	Diospyros nigra	Ebenaceae	San Luis Potosí	21.598	-99.01	1959	SLPM	J. Rzedowski R.	9956	SLPM	0	0	0	0	0	0	0	0	0	0	0	0	0	0	0	0	1	0	0
1783	Diospyros nigra	Ebenaceae	San Luis Potosí	21.572357	-98.948536	2022	Observations	milancarlos		GBIF	0	0	0	0	0	0	0	0	0	0	0	0	0	0	0	0	1	0	0
1788	Diphysa americana	Fabaceae	San Luis Potosí	21.641667	-98.908333	1978	NY	J. Alcorn		GBIF	1	1	0	0	0	0	0	0	0	0	1	0	1	0	0	0	1	1	1
1786	Diphysa americana	Fabaceae	Veracruz de Ignacio de la Llave	21.483333	-98.2	1963	IEB	L. Vela G.		GBIF	1	1	0	0	0	0	0	0	0	0	1	0	1	0	0	0	1	1	1
1787	Diphysa americana	Fabaceae	San Luis Potosí	21.634193	-98.894466	1978	SLPM	J. Alcorn	1810	SLPM	1	1	0	0	0	0	0	0	0	0	1	0	1	0	0	0	1	1	1
1797	Merremia dissecta	Convolvulaceae	San Luis Potosí	21.983725	-98.9391	2023	Observations	candy_crc		GBIF	0	0	0	0	0	0	0	0	0	0	1	0	0	0	0	0	0	0	1
1798	Merremia dissecta	Convolvulaceae	San Luis Potosí	22.319722	-98.948055	2017	NO APLICA	Horacio Valdemar Bárcenas Rodríguez		GBIF	0	0	0	0	0	0	0	0	0	0	1	0	0	0	0	0	0	0	1
1795	Merremia dissecta	Convolvulaceae	San Luis Potosí	21.6352371	-98.8945448	1978	TEX	J. Alcorn		GBIF	0	0	0	0	0	0	0	0	0	0	1	0	0	0	0	0	0	0	1
1793	Merremia dissecta	Convolvulaceae	Veracruz de Ignacio de la Llave	21.344833	-98.269493	1977	TEX	J. Alcorn		GBIF	0	0	0	0	0	0	0	0	0	0	1	0	0	0	0	0	0	0	1
1794	Merremia dissecta	Convolvulaceae	Veracruz de Ignacio de la Llave	21.65	-98.283	1979	MEXU	J. I. Calzada		GBIF	0	0	0	0	0	0	0	0	0	0	1	0	0	0	0	0	0	0	1
1790	Merremia dissecta	Convolvulaceae	Veracruz de Ignacio de la Llave	21.644167	-98.108611	1979	XAL	J.I. Calzada		GBIF	0	0	0	0	0	0	0	0	0	0	1	0	0	0	0	0	0	0	1
1789	Merremia dissecta	Convolvulaceae	Veracruz de Ignacio de la Llave	21.646667	-98.106667	1979	IEB	J.I. Calzada M.		GBIF	0	0	0	0	0	0	0	0	0	0	1	0	0	0	0	0	0	0	1
1791	Merremia dissecta	Convolvulaceae	Veracruz de Ignacio de la Llave	21.65	-98.116667	1980	XAL	J.I. Calzada; M.L. Ayala; J.L. Alvarado		GBIF	0	0	0	0	0	0	0	0	0	0	1	0	0	0	0	0	0	0	1
1792	Merremia dissecta	Convolvulaceae	Veracruz de Ignacio de la Llave	21.35306	-98.26194	1977	TEX	Janis B. Alcorn		GBIF	0	0	0	0	0	0	0	0	0	0	1	0	0	0	0	0	0	0	1
1796	Merremia dissecta	Convolvulaceae	San Luis Potosí	21.976865	-98.932789	2019	Observations	PRAC VALLES		GBIF	0	0	0	0	0	0	0	0	0	0	1	0	0	0	0	0	0	0	1
1799	Merremia dissecta	Convolvulaceae	San Luis Potosí	21.977137	-99.009575	2021	Observations	Salvador Luna Vargas		GBIF	0	0	0	0	0	0	0	0	0	0	1	0	0	0	0	0	0	0	1
1809	Dolichandra quadrivalvis	Bignoniaceae	San Luis Potosí	21.8319562	-98.9357995	1942	TEX	A. Nelson; R. Nelson		GBIF	0	0	0	1	0	0	0	0	0	0	0	0	0	0	0	0	0	0	0
1810	Dolichandra quadrivalvis	Bignoniaceae	San Luis Potosí	22.232	-98.956	2015	SLPM	Hermelindo Guzmán		SLPM	0	0	0	1	0	0	0	0	0	0	0	0	0	0	0	0	0	0	0
1801	Dolichandra quadrivalvis	Bignoniaceae	San Luis Potosí	21.6113502	-98.864544	1979	TEX	J. Alcorn		GBIF	0	0	0	1	0	0	0	0	0	0	0	0	0	0	0	0	0	0	0
1804	Dolichandra quadrivalvis	Bignoniaceae	San Luis Potosí	21.6352371	-98.8945448	1979	TEX	J. Alcorn		GBIF	0	0	0	1	0	0	0	0	0	0	0	0	0	0	0	0	0	0	0
1805	Dolichandra quadrivalvis	Bignoniaceae	San Luis Potosí	21.6352371	-98.8945448	1979	TEX	J. Alcorn		GBIF	0	0	0	1	0	0	0	0	0	0	0	0	0	0	0	0	0	0	0
1806	Dolichandra quadrivalvis	Bignoniaceae	San Luis Potosí	21.6352371	-98.8945448	1980	TEX	J. Alcorn		GBIF	0	0	0	1	0	0	0	0	0	0	0	0	0	0	0	0	0	0	0
1807	Dolichandra quadrivalvis	Bignoniaceae	San Luis Potosí	21.641667	-98.908333	1979	NY	J. Alcorn		GBIF	0	0	0	1	0	0	0	0	0	0	0	0	0	0	0	0	0	0	0
1808	Dolichandra quadrivalvis	Bignoniaceae	San Luis Potosí	21.625	-98.925	1979	NY	J. Alcorn		GBIF	0	0	0	1	0	0	0	0	0	0	0	0	0	0	0	0	0	0	0
1802	Dolichandra quadrivalvis	Bignoniaceae	San Luis Potosí	21.609738	-98.8676	1979	SLPM	J. Alcorn	2928	SLPM	0	0	0	1	0	0	0	0	0	0	0	0	0	0	0	0	0	0	0
1803	Dolichandra quadrivalvis	Bignoniaceae	San Luis Potosí	21.634193	-98.894466	1979	SLPM	J. Alcorn	3352	SLPM	0	0	0	1	0	0	0	0	0	0	0	0	0	0	0	0	0	0	0
1811	Dolichandra quadrivalvis	Bignoniaceae	San Luis Potosí	21.624897	-99.019738	1959	SLPM	J. Rzedowski R.	10192	SLPM	0	0	0	1	0	0	0	0	0	0	0	0	0	0	0	0	0	0	0
1800	Dolichandra quadrivalvis	Bignoniaceae	Veracruz de Ignacio de la Llave	21.345	-98.226111	1858	GH	L.C. Ervendberg		GBIF	0	0	0	1	0	0	0	0	0	0	0	0	0	0	0	0	0	0	0
1812	Dorstenia contrajerva	Moraceae	Veracruz de Ignacio de la Llave	21.154972	-97.729167	2015	XAL	C.R. Arzaba		GBIF	0	1	0	0	0	0	0	1	0	0	0	0	1	1	0	0	1	0	0
1815	Dorstenia contrajerva	Moraceae	Veracruz de Ignacio de la Llave	21.266667	-97.883333	1981	XAL	G. Castillo-Campos; A. Benavides M.		GBIF	0	1	0	0	0	0	0	1	0	0	0	0	1	1	0	0	1	0	0
1819	Dorstenia contrajerva	Moraceae	San Luis Potosí	21.6352371	-98.8945448	1968	TEX	J. Alcorn		GBIF	0	1	0	0	0	0	0	1	0	0	0	0	1	1	0	0	1	0	0
1820	Dorstenia contrajerva	Moraceae	San Luis Potosí	21.6352371	-98.8945448	1978	TEX	J. Alcorn		GBIF	0	1	0	0	0	0	0	1	0	0	0	0	1	1	0	0	1	0	0
1821	Dorstenia contrajerva	Moraceae	San Luis Potosí	21.6199577	-98.9028869	1978	TEX	J. Alcorn		GBIF	0	1	0	0	0	0	0	1	0	0	0	0	1	1	0	0	1	0	0
1822	Dorstenia contrajerva	Moraceae	San Luis Potosí	21.641667	-98.908333	1978	NY	J. Alcorn		GBIF	0	1	0	0	0	0	0	1	0	0	0	0	1	1	0	0	1	0	0
1825	Dorstenia contrajerva	Moraceae	San Luis Potosí	21.6352366	-99.0259399	1979	TEX	J. Alcorn		GBIF	0	1	0	0	0	0	0	1	0	0	0	0	1	1	0	0	1	0	0
1826	Dorstenia contrajerva	Moraceae	San Luis Potosí	21.6216292	-99.0483514	1977	TEX	J. Alcorn		GBIF	0	1	0	0	0	0	0	1	0	0	0	0	1	1	0	0	1	0	0
1823	Dorstenia contrajerva	Moraceae	San Luis Potosí	21.562836	-98.964838	1979	SLPM	J. Alcorn	2861	SLPM	0	1	0	0	0	0	0	1	0	0	0	0	1	1	0	0	1	0	0
1824	Dorstenia contrajerva	Moraceae	San Luis Potosí	21.624897	-99.019738	1977	SLPM	J. Alcorn	1402	SLPM	0	1	0	0	0	0	0	1	0	0	0	0	1	1	0	0	1	0	0
1813	Dorstenia contrajerva	Moraceae	Veracruz de Ignacio de la Llave	21.3	-97.833333	1988	XAL	J. Becerra Z.		GBIF	0	1	0	0	0	0	0	1	0	0	0	0	1	1	0	0	1	0	0
1817	Dorstenia contrajerva	Moraceae	Veracruz de Ignacio de la Llave	21.2	-97.916667	1979	XAL	J.I. Calzada		GBIF	0	1	0	0	0	0	0	1	0	0	0	0	1	1	0	0	1	0	0
1816	Dorstenia contrajerva	Moraceae	Veracruz de Ignacio de la Llave	21.266667	-97.883333	1981	XAL	J.L. Tapia M.		GBIF	0	1	0	0	0	0	0	1	0	0	0	0	1	1	0	0	1	0	0
1814	Dorstenia contrajerva	Moraceae	Veracruz de Ignacio de la Llave	21.258333	-97.861667	1989	XAL	P. Zamora C.; G. Castillo-Campos; S. Guevara S.		GBIF	0	1	0	0	0	0	0	1	0	0	0	0	1	1	0	0	1	0	0
1818	Dorstenia contrajerva	Moraceae	Veracruz de Ignacio de la Llave	21.345	-98.226111	1916	XAL	R. Medellín		GBIF	0	1	0	0	0	0	0	1	0	0	0	0	1	1	0	0	1	0	0
1828	Dysphania ambrosioides	Amaranthaceae	San Luis Potosí	21.6203447	-98.9029709	1978	TEX	J. Alcorn		GBIF	1	1	0	0	1	0	0	0	0	0	0	0	0	1	0	0	0	1	0
1827	Dysphania ambrosioides	Amaranthaceae	Veracruz de Ignacio de la Llave	21.330278	-97.833055	1979	XAL	J.I. Calzada		GBIF	1	1	0	0	1	0	0	0	0	0	0	0	0	1	0	0	0	1	0
1829	Echeandia reflexa	Asparagaceae	San Luis Potosí	21.595946	-98.966755	1898	US	E. W. Nelson		GBIF	0	1	0	0	0	0	0	0	0	0	1	0	1	1	0	0	0	0	0
1835	Echites panduratus	Apocynaceae	San Luis Potosí	21.97	-99.25	1911	Tropicos	C. A. Purpus	5408	GBIF	0	1	0	0	0	0	1	0	0	0	0	0	0	1	0	0	0	0	0
1830	Echites panduratus	Apocynaceae	Veracruz de Ignacio de la Llave	21.386111	-98.148611	1977	XAL	F. Ventura A.		GBIF	0	1	0	0	0	0	1	0	0	0	0	0	0	1	0	0	0	0	0
1832	Echites panduratus	Apocynaceae	San Luis Potosí	21.6352371	-98.8945448	1979	TEX	J. Alcorn		GBIF	0	1	0	0	0	0	1	0	0	0	0	0	0	1	0	0	0	0	0
1833	Echites panduratus	Apocynaceae	San Luis Potosí	21.625	-98.925	1979	NY	J. Alcorn		GBIF	0	1	0	0	0	0	1	0	0	0	0	0	0	1	0	0	0	0	0
1834	Echites panduratus	Apocynaceae	San Luis Potosí	21.601844	-99.010826	1979	SLPM	J. Alcorn	2883	SLPM	0	1	0	0	0	0	1	0	0	0	0	0	0	1	0	0	0	0	0
1831	Echites panduratus	Apocynaceae	San Luis Potosí	22.06121	-98.57072	2021	SLPM	Yazmín González Avilés	147	SLPM	0	1	0	0	0	0	1	0	0	0	0	0	0	1	0	0	0	0	0
1840	Echites tuxtlensis	Apocynaceae	San Luis Potosí	22.2266667	-98.9444444	2017	SLPM	A. K. Gudiño-Cano	444	SLPM	0	1	0	0	1	0	0	0	0	1	0	0	0	1	0	0	0	0	0
1838	Echites tuxtlensis	Apocynaceae	San Luis Potosí	22.226667	-98.944444	2017	QMEX	Ana Karem Gudiño Cano		GBIF	0	1	0	0	1	0	0	0	0	1	0	0	0	1	0	0	0	0	0
1839	Echites tuxtlensis	Apocynaceae	San Luis Potosí	22.226667	-98.944444	2017	SLPM	Ana Karem Gudiño Cano		GBIF	0	1	0	0	1	0	0	0	0	1	0	0	0	1	0	0	0	0	0
1837	Echites tuxtlensis	Apocynaceae	San Luis Potosí	21.6616281	-98.8223232	1978	TEX	J. Alcorn		GBIF	0	1	0	0	1	0	0	0	0	1	0	0	0	1	0	0	0	0	0
1836	Echites tuxtlensis	Apocynaceae	San Luis Potosí	21.66107	-98.821956	1978	SLPM	J. Alcorn	2102	SLPM	0	1	0	0	1	0	0	0	0	1	0	0	0	1	0	0	0	0	0
1841	Echites tuxtlensis	Apocynaceae	San Luis Potosí	21.956111	-99.245833	1967	ENCB	O. Castillo		GBIF	0	1	0	0	1	0	0	0	0	1	0	0	0	1	0	0	0	0	0
1848	Ehretia anacua	Boraginaceae	San Luis Potosí	21.63	-98.906	1979	SLPM	J. Alcorn	2581	SLPM	0	1	0	0	1	1	0	0	0	0	1	0	1	1	0	0	1	1	0
1853	Ehretia anacua	Boraginaceae	San Luis Potosí	21.96666	-99.26666	1911	Tropicos	C. A. Purpus	5323	GBIF	0	1	0	0	1	1	0	0	0	0	1	0	1	1	0	0	1	1	0
1846	Ehretia anacua	Boraginaceae	San Luis Potosí	21.6352371	-98.8945448	1979	TEX	J. Alcorn		GBIF	0	1	0	0	1	1	0	0	0	0	1	0	1	1	0	0	1	1	0
1847	Ehretia anacua	Boraginaceae	San Luis Potosí	21.6305182	-98.905106	1979	TEX	J. Alcorn		GBIF	0	1	0	0	1	1	0	0	0	0	1	0	1	1	0	0	1	1	0
1849	Ehretia anacua	Boraginaceae	San Luis Potosí	21.641667	-98.925	1979	NY	J. Alcorn		GBIF	0	1	0	0	1	1	0	0	0	0	1	0	1	1	0	0	1	1	0
1851	Ehretia anacua	Boraginaceae	San Luis Potosí	21.5658019	-98.9659382	1979	TEX	J. Alcorn		GBIF	0	1	0	0	1	1	0	0	0	0	1	0	1	1	0	0	1	1	0
1845	Ehretia anacua	Boraginaceae	Veracruz de Ignacio de la Llave	21.344833	-98.269493	1978	TEX	J. Alcorn		GBIF	0	1	0	0	1	1	0	0	0	0	1	0	1	1	0	0	1	1	0
1842	Ehretia anacua	Boraginaceae	Veracruz de Ignacio de la Llave	21.65	-98.116667	1980	XAL	J.I. Calzada; M. Ayala; J. Alvarado		GBIF	0	1	0	0	1	1	0	0	0	0	1	0	1	1	0	0	1	1	0
1843	Ehretia anacua	Boraginaceae	Veracruz de Ignacio de la Llave	21.65	-98.116667	1980	XAL	J.I. Calzada; M.L. Ayala; J.L. Alvarado		GBIF	0	1	0	0	1	1	0	0	0	0	1	0	1	1	0	0	1	1	0
1844	Ehretia anacua	Boraginaceae	Veracruz de Ignacio de la Llave	21.35306	-98.26194	1978	TEX	Janis B. Alcorn		GBIF	0	1	0	0	1	1	0	0	0	0	1	0	1	1	0	0	1	1	0
1852	Ehretia anacua	Boraginaceae	San Luis Potosí	21.976732	-99.019203	2021	Observations	Salvador Luna Vargas		GBIF	0	1	0	0	1	1	0	0	0	0	1	0	1	1	0	0	1	1	0
1850	Ehretia anacua	Boraginaceae	San Luis Potosí	21.977213	-98.942265	1991		Seigler, D.; Ebinger, John E., Clarke. H. and Readel, K.	13466	GBIF	0	1	0	0	1	1	0	0	0	0	1	0	1	1	0	0	1	1	0
1860	Ehretia tinifolia	Boraginaceae	San Luis Potosí	21.9963	-99.0109	1980	Herb	B. F. Hansen, M. Nee	7357	GBIF	0	0	0	0	0	0	0	0	0	0	0	0	0	1	0	0	0	1	0
1862	Ehretia tinifolia	Boraginaceae	San Luis Potosí	21.962204	-99.11453	1998	CHAP	B. Santiago H.		GBIF	0	0	0	0	0	0	0	0	0	0	0	0	0	1	0	0	0	1	0
1859	Ehretia tinifolia	Boraginaceae	San Luis Potosí	21.981944	-99.009722	1980	XAL	B.F. Hansen; M. Nee		GBIF	0	0	0	0	0	0	0	0	0	0	0	0	0	1	0	0	0	1	0
1857	Ehretia tinifolia	Boraginaceae	San Luis Potosí	21.98	-99	1980	Tropicos	Bruce F. Hansen	7357	GBIF	0	0	0	0	0	0	0	0	0	0	0	0	0	1	0	0	0	1	0
1854	Ehretia tinifolia	Boraginaceae	Veracruz de Ignacio de la Llave	21.338611	-98.241667	1970	XAL	F. Chiang C.		GBIF	0	0	0	0	0	0	0	0	0	0	0	0	0	1	0	0	0	1	0
1855	Ehretia tinifolia	Boraginaceae	Veracruz de Ignacio de la Llave	21.338611	-98.241667	1971	XAL	F. Chiang C.		GBIF	0	0	0	0	0	0	0	0	0	0	0	0	0	1	0	0	0	1	0
1856	Ehretia tinifolia	Boraginaceae	San Luis Potosí	21.984912	-98.940055	2020	Observations	PRAC VALLES		GBIF	0	0	0	0	0	0	0	0	0	0	0	0	0	1	0	0	0	1	0
1858	Ehretia tinifolia	Boraginaceae	San Luis Potosí	21.991556	-99.008586	2020	Observations	Salvador Luna Vargas		GBIF	0	0	0	0	0	0	0	0	0	0	0	0	0	1	0	0	0	1	0
1863	Ehretia tinifolia	Boraginaceae	San Luis Potosí	22.1817	-99.135459	2020	Observations	Salvador Luna Vargas		GBIF	0	0	0	0	0	0	0	0	0	0	0	0	0	1	0	0	0	1	0
1861	Ehretia tinifolia	Boraginaceae	San Luis Potosí	21.986084	-99.018545	2024	Observations	staayxx		GBIF	0	0	0	0	0	0	0	0	0	0	0	0	0	1	0	0	0	1	0
1864	Eleocharis elegans	Cyperaceae	San Luis Potosí	21.98	-99	1937	Tropicos	George L. Fisher	s.n.	GBIF	0	0	0	0	0	0	0	0	0	0	0	0	0	0	0	0	1	0	0
1866	Eleocharis elegans	Cyperaceae	San Luis Potosí	21.6019082	-99.0103894	1979	TEX	J. Alcorn		GBIF	0	0	0	0	0	0	0	0	0	0	0	0	0	0	0	0	1	0	0
1868	Eleocharis elegans	Cyperaceae	San Luis Potosí	21.625	-99.041667	1978	NY	J. Alcorn		GBIF	0	0	0	0	0	0	0	0	0	0	0	0	0	0	0	0	1	0	0
1867	Eleocharis elegans	Cyperaceae	San Luis Potosí	21.601844	-99.010826	1979	SLPM	J. Alcorn	3300	SLPM	0	0	0	0	0	0	0	0	0	0	0	0	0	0	0	0	1	0	0
1865	Eleocharis elegans	Cyperaceae	San Luis Potosí	21.601389	-99.010278	1979	MEXU	Janis B. Alcorn		GBIF	0	0	0	0	0	0	0	0	0	0	0	0	0	0	0	0	1	0	0
1870	Eleutherine bulbosa	Iridaceae	San Luis Potosí	21.6199577	-98.9028869	1978	TEX	J. Alcorn		GBIF	0	1	0	0	0	0	0	0	0	0	0	0	0	0	0	0	0	1	0
1871	Eleutherine bulbosa	Iridaceae	San Luis Potosí	21.625	-98.908333	1978	NY	J. Alcorn		GBIF	0	1	0	0	0	0	0	0	0	0	0	0	0	0	0	0	0	1	0
1869	Eleutherine bulbosa	Iridaceae	Veracruz de Ignacio de la Llave	21.351667	-98.23		XAL	Juan Santos Trinidad		GBIF	0	1	0	0	0	0	0	0	0	0	0	0	0	0	0	0	0	1	0
1878	Elytraria bromoides	Acanthaceae	San Luis Potosí	22.1397222	-98.9283333	2017	SLPM	A. K. Gudiño C.	536	SLPM	0	0	0	0	0	0	0	0	0	0	0	0	0	0	1	0	0	0	0
1877	Elytraria bromoides	Acanthaceae	San Luis Potosí	22.139722	-98.928333	2017	SLPM	Ana Karem Gudiño Cano		GBIF	0	0	0	0	0	0	0	0	0	0	0	0	0	0	1	0	0	0	0
1886	Elytraria bromoides	Acanthaceae	San Luis Potosí	21.628843	-99.058599	2021	Observations	Carlos García Casanova		GBIF	0	0	0	0	0	0	0	0	0	0	0	0	0	0	1	0	0	0	0
1884	Elytraria bromoides	Acanthaceae	San Luis Potosí	22.079167	-99.010556	1974	ENCB	Fryxell		GBIF	0	0	0	0	0	0	0	0	0	0	0	0	0	0	1	0	0	0	0
1874	Elytraria bromoides	Acanthaceae	San Luis Potosí	21.6199577	-98.9028869	1978	TEX	J. Alcorn		GBIF	0	0	0	0	0	0	0	0	0	0	0	0	0	0	1	0	0	0	0
1875	Elytraria bromoides	Acanthaceae	San Luis Potosí	21.625	-98.908333	1978	NY	J. Alcorn		GBIF	0	0	0	0	0	0	0	0	0	0	0	0	0	0	1	0	0	0	0
1885	Elytraria bromoides	Acanthaceae	San Luis Potosí	21.624897	-99.019738	1977	SLPM	J. Alcorn	1437	SLPM	0	0	0	0	0	0	0	0	0	0	0	0	0	0	1	0	0	0	0
1879	Elytraria bromoides	Acanthaceae	San Luis Potosí	21.915	-98.939	1982	SLPM	J. Rawlins	2811	SLPM	0	0	0	0	0	0	0	0	0	0	0	0	0	0	1	0	0	0	0
1872	Elytraria bromoides	Acanthaceae	Veracruz de Ignacio de la Llave	21.266667	-98.212222	1994	XAL	J.M. del Ángel V.		GBIF	0	0	0	0	0	0	0	0	0	0	0	0	0	0	1	0	0	0	0
1873	Elytraria bromoides	Acanthaceae	Veracruz de Ignacio de la Llave	21.345	-98.226111		GH	L.C. Ervendberg		GBIF	0	0	0	0	0	0	0	0	0	0	0	0	0	0	1	0	0	0	0
1887	Elytraria bromoides	Acanthaceae	San Luis Potosí	22.100281	-99.138611	1981	TEX	P. A. Fryxell; W. R. Anderson		GBIF	0	0	0	0	0	0	0	0	0	0	0	0	0	0	1	0	0	0	0
1882	Elytraria bromoides	Acanthaceae	San Luis Potosí	21.9815	-99.0074	1981	Angiosperms	P.A. Fryxell & W.R. Anderson	3482	GBIF	0	0	0	0	0	0	0	0	0	0	0	0	0	0	1	0	0	0	0
1888	Elytraria bromoides	Acanthaceae	San Luis Potosí	22.008055	-99.223333	1904	Herbarium	Palmer, E.	107	GBIF	0	0	0	0	0	0	0	0	0	0	0	0	0	0	1	0	0	0	0
1876	Elytraria bromoides	Acanthaceae	San Luis Potosí	22.344043	-98.925276	2016	Observations	Pedro Nájera Quezada		GBIF	0	0	0	0	0	0	0	0	0	0	0	0	0	0	1	0	0	0	0
1880	Elytraria bromoides	Acanthaceae	San Luis Potosí	21.5594	-98.9884	1961	Angiosperms	Robert Merill King	4364	GBIF	0	0	0	0	0	0	0	0	0	0	0	0	0	0	1	0	0	0	0
1881	Elytraria bromoides	Acanthaceae	San Luis Potosí	21.5594	-98.9884	1961	TEX	Robert Merrill King		GBIF	0	0	0	0	0	0	0	0	0	0	0	0	0	0	1	0	0	0	0
1883	Elytraria bromoides	Acanthaceae	San Luis Potosí	21.979722	-99.010556	1959	ENCB	Rzedowski		GBIF	0	0	0	0	0	0	0	0	0	0	0	0	0	0	1	0	0	0	0
1911	Enterolobium cyclocarpum	Fabaceae	San Luis Potosí	21.961924	-99.114093	1998	CHAP	B. Santiago H.		GBIF	0	0	0	0	0	0	0	0	0	1	0	0	0	0	0	0	0	0	0
1889	Enterolobium cyclocarpum	Fabaceae	Veracruz de Ignacio de la Llave	21.306944	-97.826111	2001	CICY	C. Durán E.; A. Rincón G.		GBIF	0	0	0	0	0	0	0	0	0	1	0	0	0	0	0	0	0	0	0
1906	Enterolobium cyclocarpum	Fabaceae	San Luis Potosí	21.981944	-99.009722	1987	XAL	C. Gutiérrez-Báez		GBIF	0	0	0	0	0	0	0	0	0	1	0	0	0	0	0	0	0	0	0
1890	Enterolobium cyclocarpum	Fabaceae	Veracruz de Ignacio de la Llave	21.306944	-97.826111	2001	XAL	C.M. Durán-Espinosa; A. Rincó G.		GBIF	0	0	0	0	0	0	0	0	0	1	0	0	0	0	0	0	0	0	0
1915	Enterolobium cyclocarpum	Fabaceae	San Luis Potosí	22.099274	-99.150554	2022	Observations	Carlos G Velazco-Macias		GBIF	0	0	0	0	0	0	0	0	0	1	0	0	0	0	0	0	0	0	0
1892	Enterolobium cyclocarpum	Fabaceae	San Luis Potosí	21.6514	-98.8944	1979	NY	J. Alcorn	2512	GBIF	0	0	0	0	0	0	0	0	0	1	0	0	0	0	0	0	0	0	0
1894	Enterolobium cyclocarpum	Fabaceae	San Luis Potosí	21.635624	-98.8946298	1979	TEX	J. Alcorn		GBIF	0	0	0	0	0	0	0	0	0	1	0	0	0	0	0	0	0	0	0
1895	Enterolobium cyclocarpum	Fabaceae	San Luis Potosí	21.6203447	-98.9029709	1979	TEX	J. Alcorn		GBIF	0	0	0	0	0	0	0	0	0	1	0	0	0	0	0	0	0	0	0
1897	Enterolobium cyclocarpum	Fabaceae	San Luis Potosí	21.625	-98.908333	1979	NY	J. Alcorn		GBIF	0	0	0	0	0	0	0	0	0	1	0	0	0	0	0	0	0	0	0
1898	Enterolobium cyclocarpum	Fabaceae	San Luis Potosí	21.641667	-98.908333	1979	NY	J. Alcorn		GBIF	0	0	0	0	0	0	0	0	0	1	0	0	0	0	0	0	0	0	0
1903	Enterolobium cyclocarpum	Fabaceae	San Luis Potosí	21.591667	-98.975	1956	ENCB	J. Rzedowski		GBIF	0	0	0	0	0	0	0	0	0	1	0	0	0	0	0	0	0	0	0
1893	Enterolobium cyclocarpum	Fabaceae	San Luis Potosí	21.6514	-98.8944	1979	TEX	Janis B. Alcorn		GBIF	0	0	0	0	0	0	0	0	0	1	0	0	0	0	0	0	0	0	0
1917	Enterolobium cyclocarpum	Fabaceae	San Luis Potosí	22.099931	-99.151786	2023	Observations	José Arturo Morales Tirado		GBIF	0	0	0	0	0	0	0	0	0	1	0	0	0	0	0	0	0	0	0
1891	Enterolobium cyclocarpum	Fabaceae	Veracruz de Ignacio de la Llave	21.594124	-98.561858	2021	Observations	Jovany Hernández Aguilar		GBIF	0	0	0	0	0	0	0	0	0	1	0	0	0	0	0	0	0	0	0
1913	Enterolobium cyclocarpum	Fabaceae	San Luis Potosí	22.09869	-99.1481	2016	MEXU	M. Casta√±eda Z√°rate		GBIF	0	0	0	0	0	0	0	0	0	1	0	0	0	0	0	0	0	0	0
1904	Enterolobium cyclocarpum	Fabaceae	San Luis Potosí	21.978854	-98.987604	2021	Observations	Marco Cervantes		GBIF	0	0	0	0	0	0	0	0	0	1	0	0	0	0	0	0	0	0	0
1896	Enterolobium cyclocarpum	Fabaceae	San Luis Potosí	21.6209057	-98.9035239	1979	CHAPA	Not available		GBIF	0	0	0	0	0	0	0	0	0	1	0	0	0	0	0	0	0	0	0
1899	Enterolobium cyclocarpum	Fabaceae	San Luis Potosí	22.165826	-98.910491	2016	Observations	Pedro Nájera Quezada		GBIF	0	0	0	0	0	0	0	0	0	1	0	0	0	0	0	0	0	0	0
1908	Enterolobium cyclocarpum	Fabaceae	San Luis Potosí	21.98624	-99.019794	2019	Observations	PRAC VALLES		GBIF	0	0	0	0	0	0	0	0	0	1	0	0	0	0	0	0	0	0	0
1914	Enterolobium cyclocarpum	Fabaceae	San Luis Potosí	22.099358	-99.15055	2023	Observations	Salvador Cabrera		GBIF	0	0	0	0	0	0	0	0	0	1	0	0	0	0	0	0	0	0	0
1916	Enterolobium cyclocarpum	Fabaceae	San Luis Potosí	22.099908	-99.15178	2023	Observations	Salvador Cabrera		GBIF	0	0	0	0	0	0	0	0	0	1	0	0	0	0	0	0	0	0	0
1900	Enterolobium cyclocarpum	Fabaceae	San Luis Potosí	21.682766	-98.92572	2022	Observations	Salvador Luna Vargas		GBIF	0	0	0	0	0	0	0	0	0	1	0	0	0	0	0	0	0	0	0
1901	Enterolobium cyclocarpum	Fabaceae	San Luis Potosí	21.914811	-98.951548	2018	Observations	Salvador Luna Vargas		GBIF	0	0	0	0	0	0	0	0	0	1	0	0	0	0	0	0	0	0	0
1902	Enterolobium cyclocarpum	Fabaceae	San Luis Potosí	21.876888	-98.969658	2022	Observations	Salvador Luna Vargas		GBIF	0	0	0	0	0	0	0	0	0	1	0	0	0	0	0	0	0	0	0
1907	Enterolobium cyclocarpum	Fabaceae	San Luis Potosí	21.978544	-99.017537	2017	Observations	Salvador Luna Vargas		GBIF	0	0	0	0	0	0	0	0	0	1	0	0	0	0	0	0	0	0	0
1909	Enterolobium cyclocarpum	Fabaceae	San Luis Potosí	21.808187	-99.070564	2019	Observations	Salvador Luna Vargas		GBIF	0	0	0	0	0	0	0	0	0	1	0	0	0	0	0	0	0	0	0
1910	Enterolobium cyclocarpum	Fabaceae	San Luis Potosí	21.875437	-99.088226	2021	Observations	Salvador Luna Vargas		GBIF	0	0	0	0	0	0	0	0	0	1	0	0	0	0	0	0	0	0	0
1912	Enterolobium cyclocarpum	Fabaceae	San Luis Potosí	22.036686	-99.141202	2020	Observations	Salvador Luna Vargas		GBIF	0	0	0	0	0	0	0	0	0	1	0	0	0	0	0	0	0	0	0
1905	Enterolobium cyclocarpum	Fabaceae	San Luis Potosí	22.12	-98.998	1959	SLPM	J. Rzedowski R.	10425	SLPM	0	0	0	0	0	0	0	0	0	1	0	0	0	0	0	0	0	0	0
1919	Epidendrum difforme	Orchidaceae	San Luis Potosí	21.6288488	-99.0539986	1979	TEX	J. Alcorn		GBIF	0	1	0	0	0	0	0	0	0	0	0	0	0	0	0	1	0	0	0
1920	Epidendrum difforme	Orchidaceae	San Luis Potosí	21.641667	-99.058333	1979	NY	J. Alcorn		GBIF	0	1	0	0	0	0	0	0	0	0	0	0	0	0	0	1	0	0	0
1918	Epidendrum difforme	Orchidaceae	San Luis Potosí	21.481824	-98.96759	1956	SLPM	J. Rzedowski R.	7824	SLPM	0	1	0	0	0	0	0	0	0	0	0	0	0	0	0	1	0	0	0
1921	Erechtites hieracifolia	Asteraceae	San Luis Potosí	21.609738	-98.8676	1978	SLPM	J. Alcorn	2391	SLPM	0	1	0	0	0	0	0	0	0	0	0	0	0	0	0	0	1	0	1
1924	Erythrina americana	Fabaceae	San Luis Potosí	22.094951	-98.892698	2017	SLPM	Ana Karem Gudiño Cano		GBIF	1	1	0	0	0	1	0	0	0	0	0	1	0	0	0	0	0	0	0
1929	Erythrina americana	Fabaceae	San Luis Potosí	21.838328	-99.029092	2019	Observations	emmanuelocejo		GBIF	1	1	0	0	0	1	0	0	0	0	0	1	0	0	0	0	0	0	0
1922	Erythrina americana	Fabaceae	San Luis Potosí	21.6117372	-98.864627	1978	TEX	J. Alcorn		GBIF	1	1	0	0	0	1	0	0	0	0	0	1	0	0	0	0	0	0	0
1925	Erythrina americana	Fabaceae	San Luis Potosí	21.625	-98.925	1978	NY	J. Alcorn		GBIF	1	1	0	0	0	1	0	0	0	0	0	1	0	0	0	0	0	0	0
1932	Erythrina americana	Fabaceae	San Luis Potosí	21.882429	-99.079773	2022	Observations	Joel Díaz López		GBIF	1	1	0	0	0	1	0	0	0	0	0	1	0	0	0	0	0	0	0
1933	Erythrina americana	Fabaceae	San Luis Potosí	21.583562	-99.082587	2023	Observations	Joel Díaz López		GBIF	1	1	0	0	0	1	0	0	0	0	0	1	0	0	0	0	0	0	0
1926	Erythrina americana	Fabaceae	San Luis Potosí	21.987747	-98.9408	2023	Observations	PRAC VALLES		GBIF	1	1	0	0	0	1	0	0	0	0	0	1	0	0	0	0	0	0	0
1928	Erythrina americana	Fabaceae	San Luis Potosí	21.603847	-99.009139	2023	Observations	Salvador Luna Vargas		GBIF	1	1	0	0	0	1	0	0	0	0	0	1	0	0	0	0	0	0	0
1930	Erythrina americana	Fabaceae	San Luis Potosí	21.503652	-99.044504	2023	Observations	Salvador Luna Vargas		GBIF	1	1	0	0	0	1	0	0	0	0	0	1	0	0	0	0	0	0	0
1931	Erythrina americana	Fabaceae	San Luis Potosí	21.550419	-99.070648	2023	Observations	Salvador Luna Vargas		GBIF	1	1	0	0	0	1	0	0	0	0	0	1	0	0	0	0	0	0	0
1934	Erythrina americana	Fabaceae	San Luis Potosí	21.866432	-99.086682	2020	Observations	Salvador Luna Vargas		GBIF	1	1	0	0	0	1	0	0	0	0	0	1	0	0	0	0	0	0	0
1935	Erythrina americana	Fabaceae	San Luis Potosí	21.96452	-99.109398	2022	Observations	Salvador Luna Vargas		GBIF	1	1	0	0	0	1	0	0	0	0	0	1	0	0	0	0	0	0	0
1923	Erythrina americana	Fabaceae	San Luis Potosí	22.0949508	-98.8926978	2017	SLPM	A. K. Gudiño-Cano	492	SLPM	1	1	0	0	0	1	0	0	0	0	0	1	0	0	0	0	0	0	0
1927	Erythrina americana	Fabaceae	San Luis Potosí	21.67259021	-98.98817914	2019	SLPM	C.Heindorf.con Olegario.	161	SLPM	1	1	0	0	0	1	0	0	0	0	0	1	0	0	0	0	0	0	0
1939	Erythrina standleyana	Fabaceae	San Luis Potosí	22.1202634	-98.9857038	1947	TEX	F. A. Barkley		GBIF	1	1	0	0	0	1	0	0	0	0	0	0	0	1	0	0	1	0	0
1936	Erythrina standleyana	Fabaceae	San Luis Potosí	21.6117372	-98.864627	1978	TEX	J. Alcorn		GBIF	1	1	0	0	0	1	0	0	0	0	0	0	0	1	0	0	1	0	0
1937	Erythrina standleyana	Fabaceae	San Luis Potosí	21.635624	-98.8946298	1979	TEX	J. Alcorn		GBIF	1	1	0	0	0	1	0	0	0	0	0	0	0	1	0	0	1	0	0
1938	Erythrina standleyana	Fabaceae	San Luis Potosí	21.641667	-98.908333	1979	NY	J. Alcorn		GBIF	1	1	0	0	0	1	0	0	0	0	0	0	0	1	0	0	1	0	0
1940	Erythrina standleyana	Fabaceae	San Luis Potosí	21.6022942	-99.0104754	1979	TEX	J. Alcorn		GBIF	1	1	0	0	0	1	0	0	0	0	0	0	0	1	0	0	1	0	0
1947	Esenbeckia berlandieri	Rutaceae	Veracruz de Ignacio de la Llave	21.458611	-98.318055	1969	XAL	A. Lot H.		GBIF	0	1	0	0	0	0	0	0	0	0	0	0	0	0	0	0	0	0	0
1958	Esenbeckia berlandieri	Rutaceae	San Luis Potosí	21.981667	-99.01	1987	IEB	C.H. Ramos A.		GBIF	0	1	0	0	0	0	0	0	0	0	0	0	0	0	0	0	0	0	0
1959	Esenbeckia berlandieri	Rutaceae	San Luis Potosí	21.981667	-99.01	1987	IEB	C.H. Ramos A.		GBIF	0	1	0	0	0	0	0	0	0	0	0	0	0	0	0	0	0	0	0
1952	Esenbeckia berlandieri	Rutaceae	Veracruz de Ignacio de la Llave	21.513324	-98.397318	1987	CHAP	C.H. Ramos A.		GBIF	0	1	0	0	0	0	0	0	0	0	0	0	0	0	0	0	0	0	0
1943	Esenbeckia berlandieri	Rutaceae	Veracruz de Ignacio de la Llave	21.338611	-98.241667	1971	XAL	F. Chiang C.		GBIF	0	1	0	0	0	0	0	0	0	0	0	0	0	0	0	0	0	0	0
1948	Esenbeckia berlandieri	Rutaceae	Veracruz de Ignacio de la Llave	21.522222	-98.350555	1970	XAL	F. Chiang C.		GBIF	0	1	0	0	0	0	0	0	0	0	0	0	0	0	0	0	0	0	0
1954	Esenbeckia berlandieri	Rutaceae	San Luis Potosí	22.1357058	-98.9278918	2012	SLPM	J. A. de Nova V.	250	SLPM	0	1	0	0	0	0	0	0	0	0	0	0	0	0	0	0	0	0	0
1957	Esenbeckia berlandieri	Rutaceae	San Luis Potosí	21.7845083	-98.9382634	1979	TEX	J. Alcorn		GBIF	0	1	0	0	0	0	0	0	0	0	0	0	0	0	0	0	0	0	0
1942	Esenbeckia berlandieri	Rutaceae	Veracruz de Ignacio de la Llave	21.6450821	-98.108764	1979	LL	J. I. Calzada		GBIF	0	1	0	0	0	0	0	0	0	0	0	0	0	0	0	0	0	0	0
1944	Esenbeckia berlandieri	Rutaceae	Veracruz de Ignacio de la Llave	21.65	-98.283	1979	MEXU	J. I. Calzada		GBIF	0	1	0	0	0	0	0	0	0	0	0	0	0	0	0	0	0	0	0
1946	Esenbeckia berlandieri	Rutaceae	Veracruz de Ignacio de la Llave	21.650278	-98.283333	1979	ENCB	Juan Ismael Calzada		GBIF	0	1	0	0	0	0	0	0	0	0	0	0	0	0	0	0	0	0	0
1956	Esenbeckia berlandieri	Rutaceae	San Luis Potosí	22.37863532	-98.93466389	2013	SLPM	J.Fortanelli M.	722	SLPM	0	1	0	0	0	0	0	0	0	0	0	0	0	0	0	0	0	0	0
1941	Esenbeckia berlandieri	Rutaceae	Veracruz de Ignacio de la Llave	21.644167	-98.108611	1979	XAL	J.I. Calzada		GBIF	0	1	0	0	0	0	0	0	0	0	0	0	0	0	0	0	0	0	0
1953	Esenbeckia berlandieri	Rutaceae	San Luis Potosí	22.221944	-98.9202	2013	NO APLICA	José Arturo De Nova Vázquez		GBIF	0	1	0	0	0	0	0	0	0	0	0	0	0	0	0	0	0	0	0
1955	Esenbeckia berlandieri	Rutaceae	San Luis Potosí	22.135706	-98.927892	2012	SLPM	José Arturo De Nova Vázquez		GBIF	0	1	0	0	0	0	0	0	0	0	0	0	0	0	0	0	0	0	0
1945	Esenbeckia berlandieri	Rutaceae	Veracruz de Ignacio de la Llave	21.65	-98.28333	1979	Tropicos	Juan Ismael Calzada	5576	GBIF	0	1	0	0	0	0	0	0	0	0	0	0	0	0	0	0	0	0	0
1950	Esenbeckia berlandieri	Rutaceae	Veracruz de Ignacio de la Llave	21.583333	-98.366667	1983	XAL	M. Nee; K. Taylor		GBIF	0	1	0	0	0	0	0	0	0	0	0	0	0	0	0	0	0	0	0
1949	Esenbeckia berlandieri	Rutaceae	Veracruz de Ignacio de la Llave	21.58333	-98.36666	1983	Tropicos	Michael H. Nee;K. Taylor	25838	GBIF	0	1	0	0	0	0	0	0	0	0	0	0	0	0	0	0	0	0	0
1951	Esenbeckia berlandieri	Rutaceae	Veracruz de Ignacio de la Llave	21.583333	-98.37	1983	INPA	Mike Hopkins	25838	GBIF	0	1	0	0	0	0	0	0	0	0	0	0	0	0	0	0	0	0	0
1960	Esenbeckia berlandieri	Rutaceae	San Luis Potosí	21.981667	-99.01	1987	IEB	Not available		GBIF	0	1	0	0	0	0	0	0	0	0	0	0	0	0	0	0	0	0	0
1963	Eugenia capuli	Myrtaceae	Veracruz de Ignacio de la Llave	21.433	-98.033	2001	MEXU	C. Durán E.; A. Rincón G.		GBIF	0	1	0	0	0	0	0	0	0	1	0	0	0	1	0	0	0	0	0
1964	Eugenia capuli	Myrtaceae	Veracruz de Ignacio de la Llave	21.433333	-98.033333	2001	UCAM	C. Durán E.; A. Rincón G.		GBIF	0	1	0	0	0	0	0	0	0	1	0	0	0	1	0	0	0	0	0
1965	Eugenia capuli	Myrtaceae	Veracruz de Ignacio de la Llave	21.433333	-98.033333	2001	CICY	C. Durán E.; A. Rincón G.		GBIF	0	1	0	0	0	0	0	0	0	1	0	0	0	1	0	0	0	0	0
1989	Eugenia capuli	Myrtaceae	San Luis Potosí	22.115496	-99.1709452	1891	LL	C. G. Pringle		GBIF	0	1	0	0	0	0	0	0	0	1	0	0	0	1	0	0	0	0	0
1966	Eugenia capuli	Myrtaceae	Veracruz de Ignacio de la Llave	21.65	-98.116667	1986	XAL	C. Gutiérrez-Báez		GBIF	0	1	0	0	0	0	0	0	0	1	0	0	0	1	0	0	0	0	0
1967	Eugenia capuli	Myrtaceae	Veracruz de Ignacio de la Llave	21.65	-98.116667	1986	XAL	C. Gutiérrez-Báez		GBIF	0	1	0	0	0	0	0	0	0	1	0	0	0	1	0	0	0	0	0
1962	Eugenia capuli	Myrtaceae	Veracruz de Ignacio de la Llave	21.526944	-97.990278	2001	XAL	C.M. Durán-Espinosa; A. Rincó G.		GBIF	0	1	0	0	0	0	0	0	0	1	0	0	0	1	0	0	0	0	0
1985	Eugenia capuli	Myrtaceae	San Luis Potosí	21.986944	-99.008889	1947	ENCB	F. A. Barkley		GBIF	0	1	0	0	0	0	0	0	0	1	0	0	0	1	0	0	0	0	0
1986	Eugenia capuli	Myrtaceae	San Luis Potosí	21.628333	-99.02	1969	ENCB	H. Puig		GBIF	0	1	0	0	0	0	0	0	0	1	0	0	0	1	0	0	0	0	0
1988	Eugenia capuli	Myrtaceae	San Luis Potosí	21.558333	-99.075	1969	ENCB	Henri Puig		GBIF	0	1	0	0	0	0	0	0	0	1	0	0	0	1	0	0	0	0	0
1978	Eugenia capuli	Myrtaceae	San Luis Potosí	21.675	-98.891667	1979	NY	J. Alcorn		GBIF	0	1	0	0	0	0	0	0	0	1	0	0	0	1	0	0	0	0	0
1979	Eugenia capuli	Myrtaceae	San Luis Potosí	21.6352371	-98.8945448	1978	TEX	J. Alcorn		GBIF	0	1	0	0	0	0	0	0	0	1	0	0	0	1	0	0	0	0	0
1981	Eugenia capuli	Myrtaceae	San Luis Potosí	21.6199577	-98.907409	1978	TEX	J. Alcorn		GBIF	0	1	0	0	0	0	0	0	0	1	0	0	0	1	0	0	0	0	0
1977	Eugenia capuli	Myrtaceae	San Luis Potosí	21.664209	-98.885141	1979	SLPM	J. Alcorn	C03	SLPM	0	1	0	0	0	0	0	0	0	1	0	0	0	1	0	0	0	0	0
1980	Eugenia capuli	Myrtaceae	San Luis Potosí	21.619591	-98.904384	1978	SLPM	J. Alcorn	1943	SLPM	0	1	0	0	0	0	0	0	0	1	0	0	0	1	0	0	0	0	0
1974	Eugenia capuli	Myrtaceae	Veracruz de Ignacio de la Llave	21.344833	-98.269493	1979	TEX	J. Alcorn		GBIF	0	1	0	0	0	0	0	0	0	1	0	0	0	1	0	0	0	0	0
1975	Eugenia capuli	Myrtaceae	Veracruz de Ignacio de la Llave	21.358333	-98.275	1978	NY	J. Alcorn		GBIF	0	1	0	0	0	0	0	0	0	1	0	0	0	1	0	0	0	0	0
1984	Eugenia capuli	Myrtaceae	San Luis Potosí	21.9775667	-98.9523584	1960	TEX	J. Crutchfield; M. C. Johnston		GBIF	0	1	0	0	0	0	0	0	0	1	0	0	0	1	0	0	0	0	0
1973	Eugenia capuli	Myrtaceae	Veracruz de Ignacio de la Llave	21.351667	-98.228333	1960	XAL	J. Crutchfield; M. C. Johnston		GBIF	0	1	0	0	0	0	0	0	0	1	0	0	0	1	0	0	0	0	0
1982	Eugenia capuli	Myrtaceae	San Luis Potosí	22.38130183	-98.93833459	2013	SLPM	J. Fortanelli M. con P. Castillo L. y A. de Nova V	707	SLPM	0	1	0	0	0	0	0	0	0	1	0	0	0	1	0	0	0	0	0
1990	Eugenia capuli	Myrtaceae	San Luis Potosí	21.926	-99.226	1956	SLPM	J. Rzedowski R.	6972	SLPM	0	1	0	0	0	0	0	0	0	1	0	0	0	1	0	0	0	0	0
1972	Eugenia capuli	Myrtaceae	Veracruz de Ignacio de la Llave	21.345	-98.226111	1858	GH	L.C. Ervendberg		GBIF	0	1	0	0	0	0	0	0	0	1	0	0	0	1	0	0	0	0	0
1961	Eugenia capuli	Myrtaceae	Veracruz de Ignacio de la Llave	21.248889	-97.935555	2012	XAL	M. Cházaro B.; D. Canales		GBIF	0	1	0	0	0	0	0	0	0	1	0	0	0	1	0	0	0	0	0
1971	Eugenia capuli	Myrtaceae	Veracruz de Ignacio de la Llave	21.267	-98.15	1981	MEXU	M. Nee; A. Lasseigne; George E. Schatz		GBIF	0	1	0	0	0	0	0	0	0	1	0	0	0	1	0	0	0	0	0
1970	Eugenia capuli	Myrtaceae	Veracruz de Ignacio de la Llave	21.266667	-98.15	1981	XAL	M. Nee; A.A. Lasseigne		GBIF	0	1	0	0	0	0	0	0	0	1	0	0	0	1	0	0	0	0	0
1968	Eugenia capuli	Myrtaceae	Veracruz de Ignacio de la Llave	21.26666	-98.15	1981	Tropicos	Michael H. Nee;Alex A. Lasseigne;George E. Schatz	19542	GBIF	0	1	0	0	0	0	0	0	0	1	0	0	0	1	0	0	0	0	0
1969	Eugenia capuli	Myrtaceae	Veracruz de Ignacio de la Llave	21.26666	-98.15	1981	Tropicos	Michael H. Nee;Alex A. Lasseigne;George E. Schatz	19542	GBIF	0	1	0	0	0	0	0	0	0	1	0	0	0	1	0	0	0	0	0
1983	Eugenia capuli	Myrtaceae	San Luis Potosí	22.271935	-98.94164405	2013	SLPM	Pedro Castillo Lara	893	SLPM	0	1	0	0	0	0	0	0	0	1	0	0	0	1	0	0	0	0	0
1991	Eugenia capuli	Myrtaceae	San Luis Potosí	22.184722	-99.250833	1891	ENCB	Pringle		GBIF	0	1	0	0	0	0	0	0	0	1	0	0	0	1	0	0	0	0	0
1987	Eugenia capuli	Myrtaceae	San Luis Potosí	21.617222	-99.034167	1959	ENCB	Rzedowski		GBIF	0	1	0	0	0	0	0	0	0	1	0	0	0	1	0	0	0	0	0
1976	Eugenia capuli	Myrtaceae	San Luis Potosí	22.06121	-98.57072	2021	SLPM	Yazmín González Avilés, Gregorio Hernández	241	SLPM	0	1	0	0	0	0	0	0	0	1	0	0	0	1	0	0	0	0	0
1992	Eugenia karwinskyana	Myrtaceae	San Luis Potosí	21.6113502	-98.864544	1979	TEX	J. Alcorn		GBIF	0	0	0	0	0	0	0	0	0	0	0	0	0	0	0	0	1	0	0
1994	Eugenia karwinskyana	Myrtaceae	San Luis Potosí	21.6352371	-98.8945448	1980	TEX	J. Alcorn		GBIF	0	0	0	0	0	0	0	0	0	0	0	0	0	0	0	0	1	0	0
1995	Eugenia karwinskyana	Myrtaceae	San Luis Potosí	21.625	-98.925	1979	NY	J. Alcorn		GBIF	0	0	0	0	0	0	0	0	0	0	0	0	0	0	0	0	1	0	0
[truncated: 3,342 more rows]
